# Supplementary material for: Tet2-mediated clonal hematopoiesis modestly improves neurological deficits and is associated with inflammation resolution in the subacute phase of experimental stroke
Source: Front Cell Neurosci. 2024 Dec 17;18:1487867. doi: 10.3389/fncel.2024.1487867 (PMC11685025; doi:10.3389/fncel.2024.1487867)
Supplement: Supplementary file 3 [file Data_Sheet_3.xlsx]

## Sheet: Suppl Table 4. GOBP_enriched WT
	GO_Biological_Process_2023.Term	GO_Biological_Process_2023.Overlap	GO_Biological_Process_2023.P.value	GO_Biological_Process_2023.Adjusted.P.value	GO_Biological_Process_2023.Odds.Ratio	GO_Biological_Process_2023.Combined.Score	GO_Biological_Process_2023.Genes
1	Inflammatory Response (GO:0006954)	106/236	1.85152e-31	8.28186e-28	5.25668	371.984	NRROS;HP;LOXL3;CXCL13;TNF;ADORA3;CCRL2;C3AR1;PROK2;LGALS9;TNFRSF4;CMKLR1;PTGDR;CD96;SLC11A1;WNT5A;CYBB;CYBA;HSPG2;MAPKAPK2;ADAM8;S100A9;S100A8;C5AR2;C5AR1;FPR2;MEFV;IRAK2;NLRP3;CD14;CCR1;AFAP1L2;XCR1;TGFB1;VCAM1;SELE;NFKB1;NFKB2;CXCL10;CXCL11;VNN1;REL;NOX4;TAB2;CD40;CIITA;ITGB2;PIK3CD;CXCL1;ITGAL;CXCL2;CXCL5;PIK3CG;IKBKB;ADGRE5;BLNK;OLR1;CCR7;CCR5;CCR2;PTGIR;ANXA1;PARP4;NFAM1;PLA2G4C;TNFRSF1A;TLR…
2	Positive Regulation Of Cytokine Production (GO:0001819)	124/320	4.76545e-29	1.06579e-25	4.09064	266.766	CD86;TRAF3IP3;CD80;TNF;PYCARD;DHX58;CYP1B1;IL12B;LGALS9;CCBE1;GBP5;TICAM2;IL1R1;SLC11A1;WNT5A;CYBA;RUNX1;TYROBP;PRKD2;TRIM15;IL6ST;PLA2R1;CD274;TXK;TWIST1;BCL10;HIF1A;LY9;C3;CLEC7A;PLCG2;HMOX1;NLRP3;SLAMF6;RIPK1;TNFRSF14;CD14;FADD;ZBTB7B;SLAMF1;AFAP1L2;XBP1;TGFB1;EIF2AK2;ISG15;POU2F2;CCDC88B;MAVS;PTPRC;CD28;HPSE;MYD88;RIGI;ITK;CD40;CGAS;PIK3CD;PTPN22;BRCA1;CLEC9A;PIK3CG;MDK;CASP1;CCR7;IKBKE;CCR2;…
3	Response To Cytokine (GO:0034097)	66/125	4.70554e-25	7.01596e-22	7.13416	399.626	IFITM3;IFITM1;CD40;CIITA;IFITM2;CXCL16;CASP8;CASP3;KYNU;DPYSL3;CCR7;LGALS9;TIMP1;LDLRAP1;TRIM21;IKBKE;JAK3;IFNAR2;ANXA1;IL1R1;SLC11A1;SPHK1;IRAK3;OSMR;RHOA;CH25H;PLSCR1;MAPKAPK3;ALDH1A2;IL1B;MAPKAPK2;ADAM9;CHI3L1;HCLS1;IL6ST;TRIM56;CD274;SP100;SLC22A5;CXCR4;TNFRSF11A;MEFV;RELA;RELB;IRAK2;RIPK1;MCL1;CD74;GCH1;STAT1;MX2;MX1;EIF2AK2;ISG15;SELE;NFKB1;PML;NFKB2;BST2;SELP;COL3A1;NLRP12;SELL;REL;XAF1;MY…
4	Cellular Response To Cytokine Stimulus (GO:0071345)	108/308	1.97619e-21	1.81176e-18	3.46968	165.411	IFITM2;CSF3R;AQP4;CIB1;IFIT1;IL27RA;PYCARD;ZFP36;DPYSL3;ZC3H12A;LEPR;IL12B;SIRPA;LGALS9;IL13RA2;IL13RA1;GBP6;IFNAR2;GBP5;WNT5A;SFRP1;IL6ST;IFNAR1;TCF7;CSF2RB;ADAMTS12;HIF1A;CSF2RA;ZFP36L2;ZFP36L1;SBNO2;SOCS1;RIPK1;CCR1;STAT5A;XBP1;IL31RA;IL36G;NFKB1;CXCL12;IL7R;NFE2L2;CD40;DOCK8;TRADD;BRCA1;IKBKB;CASP1;CCR7;LDLRAP1;JAK3;CCR2;ADAMTS7;IRAK3;TYK2;IRAK4;OSMR;RHOA;TNFRSF1A;HCK;IL1A;AIM2;IL1B;IRF1;IL3R…
5	Cytokine-Mediated Signaling Pathway (GO:0019221)	96/257	2.02522e-21	1.81176e-18	3.82273	182.148	SPI1;CSF3R;TRADD;CXCL1;CXCL13;TNF;CXCL2;CXCL5;IL27RA;IKBKB;PYCARD;IL18RAP;TMSB4X;LEPR;IL12B;IL13RA2;JAK3;CCR2;IL13RA1;FCER1G;SYK;IL1R1;GPR35;IL15;IRAK3;TRAF2;TYK2;IRAK4;TRAF1;OSMR;TNFRSF1B;IL17RC;IL17RA;TNFRSF1A;HCK;IL1A;AIM2;OAS2;IL1B;IL3RA;TRAF5;IRF5;IL6ST;IL9R;BIRC3;YAP1;CEBPA;FOXC1;CSF2RB;TNFRSF11A;CBL;IL2RG;CSF2RA;RELA;IL1RL1;SOCS1;CCL8;CCL7;IRAK2;CCL5;CXCR2;CCL4;STAT4;CCL3;IL21R;CCL2;STAT6;…
6	Extracellular Matrix Organization (GO:0030198)	75/176	5.91836e-21	4.41214e-18	4.74003	220.773	COL18A1;ECM2;COL14A1;ELN;COL12A1;LOXL3;PLOD3;LAMC1;LOXL1;CTSS;LOXL2;ADAMTS5;ADAMTS2;MMP27;ADAMTS1;CREB3L1;CTSK;MMP28;SH3PXD2B;CYP1B1;SLC39A8;HMCN1;ATP7A;ADAMTS9;COLGALT1;ADAMTS7;POSTN;MMP2;MMP3;MMP8;MMP9;TGFBR1;MMP12;MMP11;MMP14;CCDC80;MMP13;COL4A2;LOX;SPINT1;COL4A1;COL4A6;COL8A2;COL4A5;COL8A1;MMP19;ADAM8;LCP1;GAS6;MATN4;DDR2;COL15A1;CAPG;FURIN;ADAMTS12;NID1;NID2;THSD4;ADAMTS15;ADAMTS14;SERPINH1;…
7	Positive Regulation Of Response To External Stimulus (GO:0032103)	69/155	1.13552e-20	7.25598e-18	5.11449	234.881	TRADD;PLAT;TREM2;IFI35;ETS1;TNF;PYCARD;THBD;LGALS1;PLAU;MDK;CASP4;NFKBIZ;CASP1;IL12B;EMILIN2;EMILIN1;SCARF1;GPSM3;CCR2;PDGFRB;GBP5;TASL;IL15;WNT5A;ACOD1;CYBA;TIRAP;IL17RA;TNFRSF1A;PLSCR1;AIM2;IL1B;NINJ1;TLR8;ADAM8;LCP1;S100A9;TLR4;S100A8;TLR3;TLR2;TRIM56;PTGER4;CEBPA;GRN;LY96;FPR2;NLRC4;MEFV;PLA2G7;AIF1;THBS1;CCL5;CCL3;NLRP3;RIPK1;FADD;CCL19;SASH1;GSDMD;TGFB1;LY86;OSM;NKG7;BMP6;NLRP12;MYO1C;TNIP1
8	Positive Regulation Of Intracellular Signal Transduction (GO:1902533)	151/525	1.0581e-19	5.91611e-17	2.61002	114.039	CD86;SLC35B2;IFI35;TNF;PYCARD;SOX2;LGALS1;KDR;TNFSF10;IL12B;TRIM25;LGALS9;TRIM21;WLS;TGM2;PDGFRB;PDGFRA;TICAM2;WNT5A;SHISA5;DOK2;PRKD2;ADAM8;ROR1;S100A4;NUPR1;ALPK1;S100A9;S100A8;SHC1;BCL10;IQGAP1;PIK3R5;CLEC7A;PLCG2;HMOX1;NLRP3;RIPK1;FADD;ECT2;LYN;OSBPL8;TGFB1;TNFSF14;NEK6;FN1;IGF2;EIF2AK2;TNFRSF10B;IGF1;BMP6;BST2;SELP;DAB2;MAVS;PTPRC;TRIP6;REL;CD27;RPS20;TAB2;HPSE;MAP3K14;MYD88;FGFR2;BCAR3;ITGB…
9	Regulation Of Tumor Necrosis Factor Production (GO:0032680)	59/127	5.49013e-19	2.7286e-16	5.51619	231.935	CD84;HSPB1;TNFAIP3;PTPN22;PYCARD;SPN;ZFP36;ZC3H12A;IL12B;SIRPA;LGALS9;CCR2;HAVCR2;SYK;IFNGR1;SPHK2;WNT5A;CYBA;IRAK3;MMP8;TIRAP;TLR1;IL1A;TYROBP;FRMD8;ELF4;OAS2;OAS3;MAPKAPK2;RARA;LCP1;GAS6;TLR4;TLR3;TMEM106A;TLR2;C5AR2;LY96;TWIST1;NLRC3;NOD2;THBS1;CLEC7A;PLCG2;CCL3;RIPK1;CD14;FADD;CCL19;SLAMF1;STAT3;IGF1;CD2;POMC;MAVS;PTPRC;PTPN6;RIGI;PF4
10	Regulation Of Inflammatory Response (GO:0050727)	87/240	1.43958e-18	6.43924e-16	3.63492	149.33	TRADD;TNC;TNFAIP3;IFI35;METRNL;ETS1;TNF;PYCARD;CDH5;LGALS1;MDK;TMSB4X;CASP4;NFKBIZ;CASP1;IL12B;SIRPA;SLC39A8;TNFAIP8L2;ENPP3;GPSM3;CCR2;ANXA1;IL1R1;IL15;SPHK1;PRKCD;WNT5A;MMP3;ACOD1;MMP8;TNFRSF1B;MMP9;IL17RA;TNFRSF1A;HCK;PSMA6;CD200R1;AIM2;ELF4;IL1B;NINJ1;LCP1;DAGLB;TLR4;S100A9;TLR3;S100A8;PTGES;TLR2;VAMP3;BIRC3;PTGER4;CEBPA;GRN;AKNA;NLRC3;FPR2;NLRC4;NOD2;ADAMTS12;MEFV;PLA2G7;USP18;RELA;SBNO2;IL1…
11	Positive Regulation Of Tumor Necrosis Factor Superfamily Cytokine Production (GO:1903557)	45/82	2.11727e-18	8.6096e-16	7.70629	313.618	CD86;CD84;HSPB1;LY96;TWIST1;BCL10;NOD2;THBS1;PYCARD;SPN;CLEC7A;CCL3;PLCG2;IL12B;RIPK1;LGALS9;CCL19;CD14;FADD;CCR2;HAVCR2;SYK;IFNGR1;SPHK2;WNT5A;STAT3;CYBA;MMP8;TIRAP;TLR1;CD2;IL1A;MAVS;TYROBP;PTPRC;FRMD8;OAS2;OAS3;LCP1;TLR4;TLR3;TMEM106A;TLR2;PF4;RIGI
12	Regulation Of Interleukin-6 Production (GO:0032675)	54/114	5.69654e-18	2.12338e-15	5.71397	226.883	CD84;TNFAIP3;PTPN22;TREM2;TNF;PYCARD;ZC3H12A;SIRPA;LGALS9;SYK;SPHK2;WNT5A;CYBA;IRAK3;MMP8;TIRAP;IL17RA;TLR1;IL1A;CD200R1;TYROBP;ELF4;IL1B;MAPKAPK2;TLR8;LCP1;TLR6;GAS6;RAB7B;TLR4;TLR3;TMEM106A;TLR2;C5AR2;TWIST1;NLRC3;BCL10;NOD2;AIF1;CLEC7A;PLCG2;NCKAP1L;SLAMF1;CD74;XBP1;NOS2;STAT3;POU2F2;MAVS;NLRP12;POU2AF1;PTPN6;MYD88;RIGI
13	Positive Regulation Of Tumor Necrosis Factor Production (GO:0032760)	43/78	9.57598e-18	3.29487e-15	7.77975	304.867	CD84;HSPB1;LY96;TWIST1;NOD2;THBS1;PYCARD;SPN;CLEC7A;CCL3;PLCG2;IL12B;RIPK1;LGALS9;CCL19;CD14;FADD;CCR2;HAVCR2;SYK;IFNGR1;SPHK2;WNT5A;STAT3;CYBA;MMP8;TIRAP;TLR1;CD2;IL1A;MAVS;TYROBP;PTPRC;FRMD8;OAS2;OAS3;LCP1;TLR4;TLR3;TMEM106A;TLR2;PF4;RIGI
14	Response To Lipopolysaccharide (GO:0032496)	65/159	3.08026e-17	9.84144e-15	4.39936	167.259	CD86;CD80;TNFAIP3;CXCL1;PTPN22;CXCL13;CXCL2;CXCL5;PYCARD;ZFP36;CASP7;ZC3H12A;CASP1;SIRPA;LGALS9;CCR5;TICAM2;SLC11A1;WNT5A;IRAK3;PDCD1LG2;TNFRSF1B;RHOA;TIRAP;IL1A;ADAM17;MAPKAPK3;SLPI;IL1B;MAPKAPK2;ADAM9;S100A9;TLR4;S100A8;IFNAR1;CD274;LY96;BCL10;TNFRSF11A;NOD2;RELA;SBNO2;NLRP3;CCL2;CD14;GBP2;GBP3;XBP1;GCH1;NOS2;IL36G;NR1H3;SMAD6;SELE;NFKB1;SELP;CXCL10;CXCL11;TNIP1;AXL;TNIP3;TAB2;CD68;MYD88;PF4
15	Regulation Of I-kappaB kinase/NF-kappaB Signaling (GO:0043122)	82/232	7.91027e-17	2.35884e-14	3.48862	129.343	SLC35B2;CD40;ECM1;TRADD;HSPB1;TNFAIP3;TREM2;ARRB2;LITAF;TNF;IKBKB;PYCARD;AKAP13;LGALS1;CASP8;ZC3H12A;TNFSF10;CASP1;TRIM25;CAPN3;CCR7;SLC39A8;LGALS9;TRIM21;IKBKE;WLS;GBP7;TICAM2;SPHK2;WNT5A;SHISA5;RHOH;TRAF2;IRAK4;TRAF1;RHOC;RHOA;TIRAP;TNFRSF1A;IL1B;TRAF5;ROR1;S100A4;TRIM59;TLR6;LTB;ALPK1;TMEM106A;BIRC3;DDX21;NLRC3;NOD1;BCL10;NOD2;TANK;RELA;MALT1;CLEC7A;TIFA;PLCG2;HMOX1;FLNA;RIPK1;FADD;CCL19;ECT2;…
16	Positive Regulation Of Defense Response (GO:0031349)	55/124	1.1179e-16	3.12524e-14	5.0599	185.85	TRADD;IFI35;ETS1;TNF;PYCARD;LGALS1;MDK;CASP4;NFKBIZ;CASP1;IL12B;EMILIN2;EMILIN1;GPSM3;CCR2;GBP5;TASL;IL15;WNT5A;ACOD1;CYBA;TIRAP;IL17RA;TNFRSF1A;PLSCR1;AIM2;IL1B;NINJ1;TLR8;ADAM8;LCP1;S100A9;TLR4;S100A8;TLR3;TLR2;TRIM56;PTGER4;CEBPA;GRN;FPR2;NLRC4;MEFV;PLA2G7;CCL5;CCL3;NLRP3;RIPK1;FADD;GSDMD;OSM;NKG7;NLRP12;MYO1C;TNIP1
17	Cellular Response To Lipopolysaccharide (GO:0071222)	54/124	5.61821e-16	1.47825e-13	4.89484	171.884	CD86;CD80;TNFAIP3;CXCL1;PTPN22;CXCL13;TNF;CXCL2;CXCL5;PYCARD;ZFP36;CASP7;ZC3H12A;CASP1;SIRPA;CCR5;TICAM2;WNT5A;PDCD1LG2;TNFRSF1B;RHOA;HCK;IL1A;IL1B;ADAM9;TLR4;CD274;LY96;BCL10;NOD2;RELA;SBNO2;CCL5;PLCG2;CCL3;NLRP3;CCL2;CD14;GBP2;GBP3;LYN;XBP1;TGFB1;IL36G;NR1H3;NFKB1;CXCL10;CXCL11;TNIP1;AXL;TNIP3;CD68;MYD88;PF4
18	Positive Regulation Of Inflammatory Response (GO:0050729)	48/104	1.426e-15	3.54361e-13	5.4311	185.656	PTGER4;CEBPA;GRN;TRADD;IFI35;NLRC4;MEFV;ETS1;TNF;PLA2G7;PYCARD;LGALS1;MDK;CASP4;NFKBIZ;PLCG2;CASP1;CCL3;IL12B;NLRP3;RIPK1;GPSM3;CCR2;GSDMD;IL15;WNT5A;OSM;NKG7;MMP8;OSMR;IL17RA;TNFRSF1A;VAMP8;NLRP12;AIM2;MYO1C;TNIP1;IL1B;NINJ1;ADAM8;NUPR1;LCP1;IL6ST;S100A9;TLR4;S100A8;TLR3;TLR2
19	Defense Response To Virus (GO:0051607)	69/189	3.39038e-15	7.98167e-13	3.65812	121.881	IFITM3;RTP4;IFITM1;CD40;IFITM2;CGAS;IFIT1;TNF;IFIT3;IFIT2;PYCARD;DHX58;CASP1;TRIM25;TRIM26;TRIM21;IKBKE;IFNAR2;BNIP3L;GBP5;MORC3;GBP7;RSAD2;RIPK3;ACOD1;PLSCR1;AIM2;IFI27;IRF3;OAS2;IRF1;OAS3;IRF2;IRF7;TLR8;TRIM15;TLR3;TLR2;TRIM56;RNASEL;NLRC5;DDX60;SAMHD1;TANK;USP18;RELA;RNF135;FADD;GBP2;ATG7;MLKL;STAT1;MX2;STAT2;MX1;EIF2AK2;ISG15;PML;BST2;ISG20;CXCL10;MOV10;MAVS;PTPRC;ZNFX1;STING1;MAP3K14;MYD88;R…
20	Defense Response To Symbiont (GO:0140546)	58/148	1.46191e-14	3.26956e-12	4.09039	130.305	IFITM3;RTP4;IFITM1;CD40;IFITM2;CGAS;IFIT1;IFIT3;IFIT2;PYCARD;CASP1;IKBKE;IFNAR2;BNIP3L;GBP5;GBP7;RSAD2;RIPK3;ACOD1;PLSCR1;AIM2;IFI27;IRF3;OAS2;IRF1;OAS3;IRF2;IRF7;TLR8;TLR3;TLR2;TRIM56;RNASEL;NLRC5;DDX60;SAMHD1;TANK;RELA;FADD;GBP2;ATG7;MLKL;STAT1;MX2;STAT2;MX1;EIF2AK2;ISG15;BST2;ISG20;MOV10;MAVS;PTPRC;ZNFX1;STING1;MAP3K14;MYD88;RIGI
21	Pattern Recognition Receptor Signaling Pathway (GO:0002221)	32/56	3.6977e-14	7.8761e-12	8.41447	260.247	CGAS;LY96;NOD1;BCL10;NLRC4;NOD2;MEFV;CTSS;PYCARD;DHX58;TIFA;CASP1;PLCG2;TRIM25;NLRP3;CD14;IRAK4;TLR1;MAVS;IRF3;MAPKAPK3;STING1;MAPKAPK2;TLR8;TLR6;ALPK1;CLEC4E;TLR5;TLR4;TLR3;TLR2;RIGI
22	Regulation Of NIK/NF-kappaB Signaling (GO:1901222)	40/83	5.38246e-14	1.09435e-11	5.88133	179.692	CD86;SPI1;TRADD;PTPN22;NLRC3;NOD1;IFI35;NOD2;TNF;UACA;EGFR;RELA;PYCARD;ADGRG3;RASSF2;TMSB4X;ZC3H12A;IL12B;NLRP3;LGALS9;CCL19;SASH1;TNFSF14;SPHK1;LAPTM5;EIF2AK2;MMP8;RHOA;NLRP12;MYO1C;IL1B;BCL3;TRIP6;CD27;TRIM15;TLR4;TLR3;TLR2;TRIM56;LIMS1
23	Cellular Response To Molecule Of Bacterial Origin (GO:0071219)	49/117	7.87982e-14	1.53245e-11	4.56435	137.715	CD86;CD80;TNFAIP3;CXCL1;CXCL13;CXCL2;CXCL5;PYCARD;ZFP36;CASP7;ZC3H12A;CASP1;SIRPA;CCR5;TICAM2;WNT5A;PDCD1LG2;TNFRSF1B;RHOA;TIRAP;IL1A;IL1B;ADAM9;TLR4;TLR2;CD274;LY96;BCL10;NOD2;RELA;SBNO2;NLRP3;CCL2;CD14;GBP2;GBP3;XBP1;IL36G;NR1H3;NFKB1;CXCL10;CXCL11;TNIP1;AXL;TNIP3;CD68;FCGR2B;MYD88;PF4
24	Regulation Of Interleukin-8 Production (GO:0032677)	39/81	1.15356e-13	2.14995e-11	5.86901	174.842	C5AR2;PTPN22;NOD1;BCL10;NOD2;TNF;RELA;PYCARD;CLEC7A;TMSB4X;RIPK1;LGALS9;CD14;FADD;CD74;AFAP1L2;ANXA1;SYK;NOS2;ANXA4;STAT3;KLF4;TIRAP;TLR1;CD2;MAVS;PTPRC;IL1B;BCL3;CHI3L1;TLR8;PRKD2;TLR6;TLR5;TLR4;TLR3;MYD88;TLR2;RIGI
25	Positive Regulation Of Interleukin-6 Production (GO:0032755)	37/76	3.17282e-13	5.43936e-11	5.99298	172.472	TWIST1;BCL10;NOD2;TNF;AIF1;PYCARD;CLEC7A;PLCG2;LGALS9;CD74;XBP1;SYK;NOS2;SPHK2;WNT5A;STAT3;CYBA;MMP8;POU2F2;TIRAP;IL17RA;TLR1;IL1A;MAVS;TYROBP;IL1B;POU2AF1;TLR8;LCP1;TLR6;RAB7B;TLR4;TLR3;TMEM106A;MYD88;TLR2;RIGI
26	Extracellular Structure Organization (GO:0043062)	46/109	3.2374e-13	5.43936e-11	4.6212	132.9	COL15A1;ECM2;COL14A1;FURIN;ADAMTS12;THSD4;ADAMTS15;ADAMTS5;ADAMTS14;ADAMTS2;MMP27;ADAMTS1;MMP28;SLC39A8;ATP7A;ADAMTS9;ADAMTS7;POSTN;MMP2;COL22A1;MMP3;MMP8;MMP9;TGFBR1;COL1A1;MMP12;MMP11;SMOC2;MMP14;COL3A1;CCDC80;COL1A2;MMP13;COL4A2;SPINT1;COL5A1;COL4A1;COL5A3;COL5A2;COL4A6;COL8A2;COL4A5;COL8A1;MMP19;TGFBI;MATN4
27	Positive Regulation Of NIK/NF-kappaB Signaling (GO:1901224)	30/53	3.28332e-13	5.43936e-11	8.22599	236.454	CD86;TRADD;NOD1;IFI35;NOD2;TNF;EGFR;RELA;PYCARD;IL12B;NLRP3;LGALS9;CCL19;SASH1;TNFSF14;SPHK1;LAPTM5;EIF2AK2;MMP8;RHOA;NLRP12;MYO1C;IL1B;TRIP6;CD27;TLR4;TLR3;TLR2;TRIM56;LIMS1
28	Positive Regulation Of Cell Migration (GO:0030335)	83/272	6.44982e-13	1.03036e-10	2.79716	78.5151	ITGB1;DOCK5;CSF1;TRADD;PIK3CD;CIB1;SYNE2;CXCL16;CDH5;SYDE1;GLIPR2;PLAU;MDK;KDR;RACK1;ENPP2;ITGAX;CTSH;CPNE3;INSL3;CCR2;PDGFRB;PDGFRA;MYOC;SPHK1;RHOC;RHOD;TGFBR1;FGR;F7;MMP14;ADAM17;SMO;IL1B;ADAM9;ITGA6;KIF20B;PFN1;DOCK1;DDR2;GRN;CEMIP;SEMA3B;TWIST1;CXCR4;HIF1A;AIF1;THBS1;EGFR;CDC42;SDCBP;GPNMB;CCL7;CLEC7A;CCL5;PDPN;PLCG2;CCL3;HAS2;NCKAP1L;CGA;RREB1;S100A11;MAP4K4;CCR1;XBP1;TGFB1;F10;HSPA5;SEMA4D;…
29	Regulation Of Angiogenesis (GO:0045765)	68/205	1.08547e-12	1.67424e-10	3.15345	86.8744	ITGB1;CD40;ECM1;RNH1;BTG1;HSPB1;PIK3CD;TNFAIP3;BRCA1;CXCL13;ETS1;HK2;PIK3CG;AQP1;CDH5;ADGRA2;ADAMTS1;ZC3H12A;STAB1;KDR;ITGAX;CYP1B1;CTSH;EMILIN2;EMILIN1;CCR2;CEMIP2;SERPINF1;SPHK1;WNT5A;EMP2;HSPG2;DCN;RUNX1;CLDN5;IL1A;SFRP1;COL4A2;IL1B;NINJ1;APLNR;CHI3L1;PRKD2;ANGPTL4;FOXC1;GRN;SP100;ROCK1;TWIST1;THBS2;HIF1A;THBS1;PIK3R6;GPNMB;ERBB2;HMOX1;SASH1;XBP1;NIBAN2;STAT1;TNFSF12;SULF1;KLF4;PML;SMOC2;CXCL1…
30	External Encapsulating Structure Organization (GO:0045229)	45/110	2.18268e-12	3.25438e-10	4.37952	117.592	COL15A1;ECM2;COL14A1;FURIN;ADAMTS12;THSD4;ADAMTS15;ADAMTS5;ADAMTS14;ADAMTS2;MMP27;ADAMTS1;MMP28;SLC39A8;ATP7A;ADAMTS9;ADAMTS7;POSTN;MMP2;COL22A1;MMP3;MMP8;MMP9;COL1A1;MMP12;MMP11;SMOC2;MMP14;COL3A1;CCDC80;COL1A2;MMP13;COL4A2;SPINT1;COL5A1;COL4A1;COL5A3;COL5A2;COL4A6;COL8A2;COL4A5;COL8A1;MMP19;TGFBI;MATN4
31	Response To Type II Interferon (GO:0034341)	37/80	2.30399e-12	3.32444e-10	5.43423	145.618	IFITM3;CD40;CIITA;IFITM1;SP100;IFITM2;SLC22A5;AQP4;MEFV;AIF1;CXCL16;CCL8;CCL7;KYNU;CCL5;CCL4;CASP1;CCL3;SIRPA;CCL2;LGALS9;CCL19;GBP2;TRIM21;GBP4;GBP6;GBP5;CD74;CCL22;GCH1;STAT1;SLC11A1;WNT5A;BST2;IRF8;TLR4;TLR2
32	Positive Regulation Of I-kappaB kinase/NF-kappaB Signaling (GO:0043123)	60/175	4.75782e-12	6.65054e-10	3.30918	86.2744	SLC35B2;CD40;ECM1;TRADD;TNF;LITAF;IKBKB;AKAP13;LGALS1;CASP8;TNFSF10;CASP1;TRIM25;CCR7;LGALS9;TRIM21;IKBKE;WLS;TICAM2;SHISA5;TRAF2;IRAK4;RHOC;RHOA;TIRAP;TNFRSF1A;TRAF5;ROR1;S100A4;LTB;TLR6;ALPK1;TMEM106A;BIRC3;DDX21;NOD1;BCL10;NOD2;MALT1;RELA;CLEC7A;TIFA;HMOX1;FLNA;RIPK1;FADD;CCL19;ECT2;CD74;NEK6;TNFRSF10B;CFLAR;BST2;MAVS;CD4;REL;TAB2;LTBR;MAP3K14;MYD88
33	Cellular Response To Mechanical Stimulus (GO:0071260)	27/48	6.15262e-12	8.3396e-10	8.10052	209.108	PTGER4;CD40;BCL10;AQP1;CNN2;CASP8;CASP1;PIEZO2;PIEZO1;BAK1;FADD;MAP3K1;TNFSF14;BAD;GADD45A;TNFRSF10B;NFKB1;TNFRSF1A;IL1B;IRF1;TLR8;LTBR;TLR5;MAP3K14;TLR4;MYD88;TLR3
34	B Cell Receptor Signaling Pathway (GO:0050853)	26/46	1.30558e-11	1.71761e-09	8.188	205.206	BLK;IGHM;ITK;PIK3CD;CD79B;CD79A;IGKC;CD19;BLNK;IGLC3;PLCG2;CD38;IGLC1;NCKAP1L;SH2B2;VAV3;SYK;NFAM1;RFTN1;NFATC2;LAT2;PTPRC;TEC;LCK;IGHD;MS4A1
35	T Cell Activation (GO:0042110)	44/111	1.36701e-11	1.74703e-09	4.15235	103.874	CD86;ITK;CD84;CD80;CHD7;PIK3CD;CD3G;PTPN22;NLRC3;CD3E;LY9;PIK3CG;DPP4;DLL4;CASP8;CLEC7A;MDK;TRBC1;LEPR;KIF13B;RAB29;SLAMF7;SLAMF6;CCR7;CCL19;TNFRSF4;CD74;CXADR;TNFSF14;MSN;RHOH;FOXP3;CD2;CD4;PTPRC;JAML;CD8A;LCK;MFAP3;TREML2;CD7;CD28;LCP1;CD44
36	Regulation Of Immune Response (GO:0050776)	35/77	1.66921e-11	2.074e-09	5.25933	130.516	SPPL2A;INPPL1;CGAS;PTPN22;TREM2;CXCL13;CFP;SAMHD1;SPN;RNF135;CASP8;C6;INPP5D;DHX58;CSK;LYN;LAG3;RIPK3;RSAD2;SYK;IL15;GPR108;ERAP1;FOXP3;TIRAP;FGR;PLSCR1;COL3A1;IRF1;IRF7;PDCD1;FCGR2B;CD22;BIRC3;NFE2L2
37	Positive Regulation Of Cell Motility (GO:2000147)	69/221	1.76888e-11	2.13843e-09	2.88259	71.3675	ITGB1;CSF1;TRADD;PIK3CD;CIB1;SYNE2;CXCL16;CDH5;PLAU;MDK;KDR;RACK1;ITGAX;CTSH;CPNE3;CCR7;PDGFRB;PDGFRA;MYOC;SPHK1;RHOC;RHOD;TGFBR1;FGR;F7;MMP14;ADAM17;SMO;IL1B;ADAM9;ITGA6;GRN;CEMIP;SEMA3B;TWIST1;CXCR4;AIF1;THBS1;EGFR;CDC42;SDCBP;GPNMB;CCL7;CLEC7A;CCL5;PDPN;CCL3;HAS2;CCL19;CGA;MAP4K4;CCR1;XBP1;TGFB1;CAVIN1;F10;HSPA5;SEMA4D;STAT3;SEMA4C;LAMB1;IGF1;COL1A1;DAB2;CXCL12;MYO1C;TRIP6;SNAI1;FERMT3
38	Cytoplasmic Translation (GO:0002181)	39/93	2.5457e-11	2.98882e-09	4.5616	111.276	EIF4A1;RPL5;RPL10;RPL31;RPL34;RPLP0;RPL10A;RPL9;RPL7;RPS4X;RPL7A;RPS14;RPS17;RPS16;RPL36AL;RPS18;RACK1;RPL35;RPS11;RPL18;RPL17;RPS13;RPL19;RPS9;RPL21;RPS8;RPL35A;RPSA;RPS26;RPS25;RPS27;RPL27A;RPL37A;RPL27;RPS20;RPL26;FAU;RPS24;RPS23
39	Regulation Of Innate Immune Response (GO:0045088)	35/78	2.62767e-11	2.98882e-09	5.13672	125.142	CFH;CGAS;TNFAIP3;PTPN22;TREM2;NLRC3;IFI35;FPR2;DTX4;SAMHD1;RNF135;CASP8;CCL5;DHX58;FADD;TRIM21;GBP5;TASL;PTPN1;ERAP1;TRAFD1;IRAK3;PARP9;TIRAP;FGR;PLSCR1;MYO1C;IRF1;TLR8;ADAM8;PTPN6;FCGR2B;BIRC3;TRIM56;NFE2L2
40	Regulation Of Defense Response (GO:0031347)	40/97	2.67277e-11	2.98882e-09	4.43318	107.927	GRN;AKNA;TNC;CGAS;PTPN22;TREM2;NOD2;ADAMTS12;SAMHD1;USP18;RELA;RNF135;SBNO2;IL1RL2;CASP8;TMSB4X;DHX58;CASP4;CASP1;APOE;CCR2;ANXA1;IL1R1;CMA1;WNT5A;ERAP1;SELE;TIRAP;FGR;BST1;HCK;PSMA6;IRF1;DAGLB;FCGR2B;PIK3AP1;MYD88;PTGES;NFE2L2;BIRC3
41	Positive Regulation Of Interleukin-1 Beta Production (GO:0032731)	29/57	2.86709e-11	3.12793e-09	6.52754	158.457	HSPB1;NLRC4;NOD2;MEFV;TNF;MALT1;PYCARD;CASP8;CLEC7A;CASP1;CCL3;NLRP3;CD36;LGALS9;CCL19;GSDMD;GBP5;WNT5A;STAT3;P2RX7;NLRP12;AIM2;TYROBP;TLR8;LCP1;TLR6;TLR4;TMEM106A;MYD88
42	Positive Regulation Of Interleukin-8 Production (GO:0032757)	30/61	3.95583e-11	4.15198e-09	6.10032	146.122	NOD1;BCL10;NOD2;TNF;RELA;PYCARD;CLEC7A;RIPK1;LGALS9;CD14;FADD;CD74;AFAP1L2;SYK;NOS2;STAT3;TIRAP;TLR1;CD2;MAVS;IL1B;CHI3L1;TLR8;PRKD2;TLR5;TLR4;TLR3;MYD88;TLR2;RIGI
43	Positive Regulation Of NF-kappaB Transcription Factor Activity (GO:0051092)	53/152	3.99139e-11	4.15198e-09	3.38991	81.1691	CD40;TRADD;AKR1B1;CIB1;TNF;PYCARD;IKBKB;IL18RAP;CAPN3;TRIM25;LGALS9;CD36;TRIM21;PRKCH;TICAM2;RIPK3;SPHK1;WNT5A;IRAK3;TRAF2;TRAF1;TIRAP;PSMA6;AIM2;IL1B;TRAF5;TRIM14;PRKD2;ROR1;TRIM15;TLR6;RAB7B;S100A9;TLR4;S100A8;TLR2;NOD1;BCL10;TNFRSF11A;NLRC4;NOD2;MALT1;RELA;CLEC7A;IRAK2;PLCG2;NLRP3;RIPK1;STAT3;EIF2AK2;CFLAR;MYD88;IL18R1
44	Regulation Of Interleukin-1 Beta Production (GO:0032651)	36/84	6.95401e-11	7.06939e-09	4.73348	110.712	HSPB1;TNFAIP3;NLRC4;NOD2;MEFV;TNF;MALT1;PYCARD;CASP8;CLEC7A;ZC3H12A;CASP1;CCL3;SIRPA;NLRP3;CCR7;CD36;FFAR1;LGALS9;CCL19;GSDMD;GBP5;WNT5A;STAT3;IGF1;P2RX7;NLRP12;AIM2;TYROBP;ELF4;TLR8;LCP1;TLR6;TLR4;TMEM106A;MYD88
45	Positive Regulation Of Interleukin-1 Production (GO:0032732)	30/64	1.80303e-10	1.79222e-08	5.56109	124.771	HSPB1;NLRC4;NOD2;MEFV;TNF;MALT1;PYCARD;CASP8;CLEC7A;CASP1;CCL3;NLRP3;CD36;LGALS9;CCL19;GSDMD;GBP5;WNT5A;STAT3;P2RX7;NLRP12;AIM2;TYROBP;IGHD;TLR8;LCP1;TLR6;TLR4;TMEM106A;MYD88
46	Positive Regulation Of Angiogenesis (GO:0045766)	44/119	2.03612e-10	1.9799e-08	3.70771	82.7368	ITGB1;FOXC2;CD40;ECM1;GRN;BTG1;TWIST1;HSPB1;PIK3CD;BRCA1;ETS1;HIF1A;THBS1;PIK3R6;HK2;AQP1;CDH5;MDK;ZC3H12A;KDR;ITGAX;CYP1B1;HMOX1;CTSH;EMILIN2;EMILIN1;SASH1;XBP1;TNFSF12;SPHK1;WNT5A;EMP2;KLF4;RUNX1;IL1A;SMOC2;LRG1;IL1B;NINJ1;APLNR;CHI3L1;PRKD2;ANGPTL4;ITGA5
47	Positive Regulation Of Cytokine-Mediated Signaling Pathway (GO:0001961)	24/44	2.20489e-10	2.0984e-08	7.55263	167.934	CD74;RBM47;TICAM2;CSF1;TXK;WNT5A;NLRC5;LAPTM5;CXCR4;PARP14;PARP9;AGPAT2;HIF1A;MAVS;STING1;AXL;CASP4;CASP1;RIPK1;FADD;CD300LF;GAS6;IKBKE;TRIM56
48	Regulation Of Phagocytosis (GO:0050764)	28/58	3.07063e-10	2.86144e-08	5.87945	128.783	DYSF;TREM2;FPR2;IL2RG;TNF;PYCARD;CLEC7A;LMAN2;RACK1;SIRPA;TGM2;FCER1G;SYK;IL15;SLC11A1;SPHK1;CYBA;FGR;HCK;PLSCR1;PTPRC;IL1B;IL2RB;CALR;DOCK2;GAS6;FCGR2B;TLR2
49	Negative Regulation Of Cytokine Production (GO:0001818)	57/178	3.35893e-10	2.98247e-08	2.98347	65.0821	CD84;TNFAIP3;PTPN22;TREM2;TNF;PYCARD;ZFP36;TMSB4X;DHX58;ZC3H12A;IL12B;SIRPA;CCR7;LGALS9;JAK3;CMKLR1;HAVCR2;SRGN;GBP7;ANXA1;SLC11A1;ANXA4;ACOD1;IRAK3;PDCD1LG2;MMP8;FOXP3;TWSG1;CD200R1;TYROBP;ELF4;RARA;TLR8;TLR6;GAS6;TLR4;PTGER4;CD274;C5AR2;NLRC3;MEFV;ADCY7;THBS1;GPNMB;APOD;NCKAP1L;SLAMF1;FN1;LAPTM5;KLF4;NLRP12;PTPRC;AXL;BCL3;PTPN6;XAF1;FCGR2B
50	Positive Regulation Of Vasculature Development (GO:1904018)	40/104	3.38173e-10	2.98247e-08	3.94669	86.0673	ITGB1;CD40;ECM1;GRN;BTG1;TWIST1;HSPB1;PIK3CD;BRCA1;ETS1;HIF1A;THBS1;PIK3R6;HK2;AQP1;CDH5;ZC3H12A;KDR;ITGAX;CYP1B1;HMOX1;CTSH;EMILIN2;EMILIN1;SASH1;XBP1;TNFSF12;SPHK1;WNT5A;EMP2;RUNX1;IL1A;SMOC2;LRG1;IL1B;NINJ1;APLNR;CHI3L1;PRKD2;ANGPTL4
51	Phagocytosis (GO:0006909)	31/69	3.42307e-10	2.98247e-08	5.14225	112.077	ITGB1;SRPX;ITGAM;LRP1;ITGB2;TREM2;AIF1;CORO1A;CDC42;P2RY6;CD36;CD14;TGM2;MSR1;ANXA1;TICAM2;CD93;SLC11A1;NR1H3;ARHGAP25;TYROBP;BIN2;AXL;RARA;MYH9;CD302;GAS6;FCGR2B;DOCK1;TLR4;MYD88
52	Positive Regulation Of Reactive Oxygen Species Metabolic Process (GO:2000379)	25/48	3.46721e-10	2.98247e-08	6.84246	149.046	CDKN1A;ITGAM;ITGB2;FPR2;SLC5A3;THBS1;CLEC7A;ZC3H12A;PLCG2;RIPK1;CD36;CD177;PDGFRB;TGFB1;SYK;GADD45A;PRKCD;ACOD1;CYBA;MMP8;TGFBR2;TYROBP;GRB2;TLR6;TLR4
53	Antigen Receptor-Mediated Signaling Pathway (GO:0050851)	47/134	3.97545e-10	3.35513e-08	3.41561	73.9334	BLK;IGHM;ITK;TXK;PIK3CD;CD3G;PTPN22;BCL10;CD3E;MALT1;CD79B;IKBKB;CD79A;IGKC;CD19;INPP5D;TRBC1;ZC3H12A;NFKBIZ;PLCG2;BLNK;IGLC3;CD38;NCKAP1L;IGLC1;CSK;SH2B2;VAV3;SYK;NFAM1;RFTN1;THEMIS;NFATC2;LAX1;LAT2;PTPRC;TEC;THEMIS2;CD8A;LCK;CD28;IGHD;PRKD2;LCP2;NFKBID;MS4A1;SPG21
54	Collagen Fibril Organization (GO:0030199)	23/42	4.71996e-10	3.9097e-08	7.61654	163.558	COL18A1;CRTAP;COL14A1;LUM;COL12A1;LOXL3;PLOD3;LOXL1;TGFBR1;LOXL2;COL1A1;ADAMTS2;COL3A1;COL1A2;COL5A1;LOX;COL5A3;COL5A2;SERPINH1;CYP1B1;ATP7A;COLGALT1;DDR2
55	Regulation Of Cell Migration (GO:0030334)	107/434	7.41282e-10	6.02864e-08	2.08602	43.8537	IFITM1;CSF1;TNC;CIB1;CXCL16;DOCK10;CDH5;FGF7;CDH1;PLAU;ADORA3;DPYSL3;KDR;ENPP2;CYP1B1;CPNE3;PDGFRB;PDGFRA;IGFBP5;MITF;CLDN5;SFRP1;ADAM17;SMO;SPATA13;ADAM9;CEMIP;TWIST1;ADGRG3;SDCBP;CLEC7A;CGA;CCR1;XBP1;JAG1;TGFB1;HSPA5;OSGIN1;IGF1;COL1A1;BST2;IGSF10;DAB2;CXCL12;TRIP6;SNAI1;PLXNB2;AMOTL2;AMOTL1;FERMT3;RIGI;ITGB1;CLIC4;TRADD;PIK3CD;SYNE2;ARHGAP4;MDK;TMSB4X;RACK1;ITGAX;EMILIN2;CTSH;EMILIN1;ANXA1;MYO…
56	Positive Regulation Of Cell Population Proliferation (GO:0008284)	116/483	7.77946e-10	6.21384e-08	2.01708	42.3069	CD86;CSF1;CIB1;RBPJ;TNF;ACTB;AQP1;FGF7;MYC;PIM1;KDR;CAPN1;PDGFRB;PDGFRA;RPS9;PRKCH;WNT5A;CLDN5;SFRP1;ADAM17;S100A6;IL6ST;KIF20B;SHC1;C5AR1;CSF2RB;REG3G;TNFRSF11A;CSF2RA;DPP4;SDCBP;CLEC7A;HMOX1;CGA;SLAMF1;LYN;WWTR1;TFAP2B;XBP1;TGFB1;FN1;IL31RA;IGF2;IGF1;BMP6;BMP5;BST2;MLXIPL;BST1;CDK6;PTPRC;CDK4;ID2;CDK2;MDM2;HPSE;CALR;IL7R;NES;FGFR2;LGMN;SLC35F6;CDKN1A;AKR1B1;TCIRG1;LAMC1;CXCL5;RPS4X;MDK;SIX2;ITG…
57	Leukocyte Cell-Cell Adhesion (GO:0007159)	19/31	1.14219e-09	8.80863e-08	9.95172	204.909	ITGB1;VCAM1;ROCK1;ITGA4;SEMA4D;SYK;ITGB2;MSN;ITGAL;SELE;ICAM1;SELP;LRG1;SELL;TNIP1;CCL5;OLR1;CD177;FERMT3
58	Toll-Like Receptor Signaling Pathway (GO:0002224)	19/31	1.14219e-09	8.80863e-08	9.95172	204.909	LY96;IRAK3;REG3G;IRAK4;CTSS;TIRAP;TLR1;MAPKAPK3;TNIP1;IRAK2;TNIP3;MAPKAPK2;PLCG2;TLR8;TLR6;TLR5;TLR4;TLR3;TLR2
59	Neutrophil Migration (GO:1990266)	32/77	2.00614e-09	1.52093e-07	4.48224	89.7661	ITGB2;PIK3CD;CXCL1;CXCL13;CXCL2;TREM1;CXCL5;PIK3CG;LGALS3;CCL8;CCL7;CXCR1;CCL5;CCL4;CXCR2;CCL3;CCL2;NCKAP1L;CCL19;CD177;CXADR;FCER1G;CCL22;SYK;EMP2;IRAK4;CXCL10;CXCL11;JAML;S100A9;S100A8;PF4
60	Regulation Of Response To External Stimulus (GO:0032101)	44/127	2.21877e-09	1.6541e-07	3.34878	66.7288	GRN;AKNA;TNC;CGAS;CXCR4;PTPN22;TREM2;NOD2;ADAMTS12;SAMHD1;USP18;RELA;RNF135;SBNO2;IL1RL2;CASP8;ADGRA2;TMSB4X;DHX58;CASP4;CASP1;CD36;CCR2;PDGFRA;ANXA1;IL1R1;CMA1;WNT5A;ERAP1;SELE;TIRAP;FGR;BST1;HCK;PSMA6;P2RX4;IRF1;DAGLB;FCGR2B;PIK3AP1;MYD88;PTGES;NFE2L2;BIRC3
61	Cellular Response To Tumor Necrosis Factor (GO:0071356)	42/119	2.69654e-09	1.97731e-07	3.44431	67.9607	CD40;ASAH1;TRADD;CIB1;TNFRSF11A;BRCA1;ADAMTS12;TNF;TANK;ZFP36L2;RELA;ZFP36L1;PYCARD;IKBKB;ZFP36;CCL8;CCL7;TMSB4X;CCL5;ZC3H12A;CCL4;CCL3;CCL2;HAS2;RIPK1;CCL19;GBP2;ADAMTS7;GBP3;CCL22;STAT1;TRAF2;TRAF1;TNFRSF1B;TNFRSF1A;SFRP1;AIM2;TRAF5;CHI3L1;NFE2L2;BIRC3;LIMS1
62	Positive Regulation Of Endocytosis (GO:0045807)	32/79	4.31069e-09	3.08278e-07	4.29101	82.6541	LRP1;HFE;TREM2;FPR2;CBL;IL2RG;TNF;PYCARD;C3;CDC42;CLN3;CLEC7A;LMAN2;ANKFY1;SIRPA;APOE;CCL19;LDLRAP1;B2M;FCER1G;IL15;SLC11A1;CYBA;ABCA7;DAB2;AXL;IL1B;IL2RB;CALR;DOCK2;GAS6;FCGR2B
63	Cellular Response To Lipid (GO:0071396)	65/228	4.37641e-09	3.08278e-07	2.52684	48.6343	CD86;CD80;AKR1B1;TNFAIP3;CXCL1;TREM2;CXCL13;CXCL2;CXCL5;AQP1;PYCARD;ZFP36;CASP7;ZC3H12A;CASP1;SIRPA;CCR5;MAP4K1;TICAM2;SYK;SPHK2;NCOA3;WNT5A;ACOD1;PDCD1LG2;TNFRSF1B;RHOA;IL1A;SFRP1;IL1B;RARA;ADAM9;LCP1;TLR4;CD274;MGST1;LY96;BCL10;NOD2;TFPI;EGFR;RELA;SBNO2;PLCG2;NLRP3;CCL2;CD14;GBP2;GBP3;LYN;XBP1;FZD7;IL36G;NR1H3;MSN;NFKB1;CXCL10;CXCL11;TNIP1;AXL;FES;TNIP3;CD68;MYD88;PF4
64	Positive Regulation Of Phagocytosis (GO:0050766)	27/60	4.47978e-09	3.08278e-07	5.15128	99.0267	TREM2;FPR2;CFP;IL2RG;TNF;C2;PYCARD;C3;CLEC7A;LMAN2;PLCG2;SIRPA;CCL2;NCKAP1L;CD300LF;FCER1G;IL15;SLC11A1;ANO6;CYBA;PTPRC;IL1B;IL2RB;CALR;DOCK2;GAS6;FCGR2B
65	Regulation Of Extrinsic Apoptotic Signaling Pathway (GO:2001236)	27/60	4.47978e-09	3.08278e-07	5.15128	99.0267	SP100;AKR1B1;BCL10;TNF;THBS1;RELA;PYCARD;LGALS3;TNFSF10;RIPK1;FADD;PAK2;BCL2L14;TNFRSF12A;TNFSF12;TMC8;TRAF2;TRAF1;CFLAR;IGF1;TGFBR1;PML;ITGA6;LTB;TLR6;LTBR;TLR4
66	Response To Tumor Necrosis Factor (GO:0034612)	39/108	4.67935e-09	3.17132e-07	3.56683	68.4122	CD40;ASAH1;SLC22A5;TRADD;CIB1;TNFRSF11A;BRCA1;ADAMTS12;TANK;ZFP36L2;RELA;CXCL16;ZFP36L1;PYCARD;IKBKB;ZFP36;CASP8;CCL8;CCL7;CASP3;CCL5;ZC3H12A;CCL4;CCL3;CCL2;HAS2;RIPK1;CCL19;GBP2;ADAMTS7;GBP3;CCL22;GCH1;SPHK1;SELE;SFRP1;ADAM9;CHI3L1;NFE2L2
67	Regulation Of Cytokine Production (GO:0001817)	52/167	5.84955e-09	3.90523e-07	2.85948	54.2069	ITK;ZBTB20;PIK3CD;TREM2;CLEC9A;TNF;LITAF;PIK3CG;CASP8;IL12B;SIRPA;CCR7;LGALS9;TRIM21;CCR2;SRGN;GBP7;ANXA1;RIPK3;IL15;SLC11A1;NFAM1;TNFRSF1B;FOXP3;FGR;IL1A;TWSG1;MAPKAPK2;IRF7;IRF8;PLA2R1;TRIM56;PTGER4;C5AR2;TXK;DTX4;AGPAT2;GPNMB;IGF2BP2;LYN;AFAP1L2;NOS2;EIF2AK2;ISG15;BATF;CCDC88B;NLRP12;PTPRC;BCL6B;CD28;FCGR2B;RIGI
68	Regulation Of Apoptotic Process (GO:0042981)	152/705	7.04365e-09	4.63327e-07	1.75869	33.0126	FCMR;PRDM9;CIB1;TNF;IKZF3;ACTB;IFIT3;AQP1;IFIT2;PYCARD;LGALS1;RASSF2;MYC;CLEC5A;PIM1;KDR;TNFSF10;CYP1B1;PROK2;CAPN3;CCNL2;PHLDA1;IER3;TGM2;BNIP3L;WNT5A;THOC6;SFRP4;SFRP1;NUPR1;IL6ST;NOTCH2;SHC1;HTRA4;PSEN2;BCL10;STK4;HSP90B1;SAV1;SOCS3;BCL2L11;NUAK2;BAG3;MAP3K20;NCKAP1L;RIPK1;FADD;ECT2;ATG7;MCL1;TXNDC5;TFAP2A;TFAP2B;XBP1;NIBAN2;GADD45B;HSPA5;GADD45A;IL31RA;OSGIN1;TNFRSF10B;IGF1;SMAD6;NFKB1;GADD45…
69	Positive Regulation Of DNA-binding Transcription Factor Activity (GO:0051091)	68/246	7.78934e-09	5.04952e-07	2.42127	45.2064	CD40;TRADD;AKR1B1;CIB1;TNF;IKBKB;PYCARD;IL18RAP;TRIM25;CAPN3;TRIM26;LGALS9;CD36;TRIM21;IKBKE;PRKCH;TICAM2;RIPK3;NFAM1;SPHK1;WNT5A;ARID5B;IRAK3;TRAF2;TRAF1;PPRC1;TIRAP;PSMA6;AIM2;SMO;IL1B;TRAF5;TRIM14;HCLS1;PRKD2;TRIM15;ADAM8;ROR1;TLR6;RAB7B;TLR4;S100A9;ARHGEF5;S100A8;DDR2;TLR2;NOD1;BCL10;TNFRSF11A;NLRC4;NOD2;RELA;MALT1;CLEC7A;IRAK2;PLCG2;NLRP3;RIPK1;NKX6-1;FZD1;STAT3;EIF2AK2;CFLAR;MAVS;STING1;IL1…
70	Granulocyte Chemotaxis (GO:0071621)	30/73	8.72022e-09	5.56661e-07	4.39484	81.5577	ITGB2;PIK3CD;CXCL1;CXCL13;CXCL2;TREM1;CXCL5;PIK3CG;LGALS3;CCL8;CCL7;CXCR1;CCL5;CCL4;CXCR2;CCL3;CCL2;NCKAP1L;CCL19;ANXA1;CXADR;FCER1G;CCL22;SYK;CXCL10;CXCL11;JAML;S100A9;S100A8;PF4
71	Integrin-Mediated Signaling Pathway (GO:0007229)	33/85	8.8359e-09	5.56661e-07	3.99992	74.1762	ITGB1;ITGAM;ITGB5;TXK;ITGB2;PLEK;FBLN1;ITGAE;ITGAL;CDC42;ADAMTS1;ITGAX;ITGB7;ITGA4;SYK;ITGA1;NME2;FN1;ISG15;FGR;HCK;COL3A1;DAB2;TEC;ITGA8;ZYX;ADAM9;MYH9;ITGA6;ITGA5;DOCK1;ITGA9;FERMT3
72	Positive Regulation Of Mononuclear Cell Migration (GO:0071677)	18/31	1.0643e-08	6.61194e-07	8.69904	159.7	CCR1;MOSPD2;ANO6;FPR2;AIF1;PLA2G7;TNF;LGALS3;CXCL10;CXCL12;CCL5;CCR7;CCR6;LGALS9;CALR;GAS6;CCR2;LGMN
73	Cellular Response To Type II Interferon (GO:0071346)	28/66	1.16924e-08	7.16439e-07	4.63952	84.7376	SP100;AQP4;AIF1;CCL8;CCL7;CCL5;CCL4;CASP1;CCL3;SIRPA;CCL2;LGALS9;CCL19;GBP2;GBP4;GBP6;GBP5;CCL22;IFNGR1;STAT1;IFNGR2;WNT5A;TYK2;HCK;IRF1;IRF8;TLR4;TLR2
74	Neutrophil Chemotaxis (GO:0030593)	29/70	1.23549e-08	7.46801e-07	4.45447	81.1123	ITGB2;PIK3CD;CXCL1;CXCL13;CXCL2;TREM1;CXCL5;PIK3CG;LGALS3;CCL8;CCL7;CXCR1;CCL5;CCL4;CXCR2;CCL3;CCL2;NCKAP1L;CCL19;CXADR;FCER1G;CCL22;SYK;CXCL10;CXCL11;JAML;S100A9;S100A8;PF4
75	Negative Regulation Of Programmed Cell Death (GO:0043069)	93/381	1.60372e-08	9.56456e-07	2.05252	36.8394	FCMR;TNFAIP8;PRDM9;HSPB1;CIB1;TREM2;SLC7A11;IFIT3;AQP1;MYC;CLEC5A;KDR;PIM1;PROK2;CD38;CTSH;CAPN3;IER3;BNIP3L;ANXA1;ANXA4;SPHK1;ANXA5;WNT5A;NME2;PLAUR;SERPINB9;MMP9;THOC6;DNAJC3;HCK;SFRP1;DDAH2;TMBIM6;ANGPTL4;NUPR1;GAS6;IL6ST;PTMA;CD44;BIRC3;KANK2;NOTCH2;RPL10;SHC1;HDAC1;PSEN2;CBL;FSTL1;THBS1;EGFR;RELA;MALT1;HSP90B1;SOCS3;CLN3;NUAK2;BAG3;PDPN;ERBB2;FLNA;BNIP2;NCKAP1L;RIPK1;PAK2;MAP4K4;MCL1;TXNDC5;…
76	Macrophage Activation (GO:0042116)	19/35	1.88535e-08	1.10963e-06	7.46206	132.724	C1QA;ITGAM;CD93;SYK;IFNGR1;SLC11A1;C5AR1;ITGB2;DYSF;TREM2;IFI35;AIF1;TNF;TLR1;SBNO2;MYO1C;PLCG2;TLR4;TMEM106A
77	Positive Regulation Of Type I Interferon Production (GO:0032481)	27/64	2.45652e-08	1.42701e-06	4.59332	80.4838	TRAF3IP3;CGAS;PTPN22;TANK;RNF135;DHX58;CD14;IKBKE;TICAM2;STAT1;ISG15;MAVS;IRF3;STING1;OAS2;IRF1;OAS3;IRF7;TLR8;IRF5;TRIM15;TLR4;TLR3;MYD88;TLR2;TRIM56;RIGI
78	Cellular Response To Oxygen-Containing Compound (GO:1901701)	97/406	2.48993e-08	1.42788e-06	1.99584	34.9439	CD86;CD80;GUCA1A;MPV17L2;CXCL13;ACTB;AQP1;PYCARD;ZFP36;CDH1;ZC3H12A;CAPN3;SIRPA;CPNE3;CPNE2;TGM2;PDGFRA;TICAM2;IGFBP5;PRKCD;WNT5A;ACOD1;SFRP1;RRAGC;ADAM9;CD274;PXN;LY96;BCL10;IQGAP1;HSP90B1;ZFP36L1;RAP1B;SBNO2;RAP1A;PLCG2;NLRP3;CD14;ECT2;LYN;XBP1;FZD7;IL36G;SYT8;NFKB1;CXCL10;CXCL11;FES;CDK2;PDE3A;MYD88;LGMN;CLIC4;CDKN1B;TNFAIP3;CXCL1;PKD2;CXCL2;CXCL5;CASP7;CASP1;CCR5;NCOA3;MMP3;PDCD1LG2;TNFRSF1B;…
79	Positive Regulation Of Immune Response (GO:0050778)	31/80	2.60655e-08	1.47584e-06	3.98532	69.5943	SASH3;ITGAM;ITGB2;IFI35;FPR2;NOD2;CFP;PYCARD;C6;CCL5;IL12B;NLRP3;CCR7;LGALS9;FADD;CD177;GBP5;TASL;CD74;XBP1;RSAD2;IL15;SPHK2;TIRAP;PLSCR1;MYO1C;PTPRC;TLR8;IL6ST;FCGR2B;TRIM56
80	Negative Regulation Of Viral Process (GO:0048525)	26/61	3.4442e-08	1.92574e-06	4.67478	80.3314	IFITM3;IFITM1;RNASEL;IFITM2;ZC3HAV1;IFIT1;TNF;ZFP36;CCL5;TRIM21;RSAD2;STAT1;MX1;EIF2AK2;ISG15;BST2;ISG20;FAM111A;PLSCR1;MAVS;ZNFX1;SLPI;TNIP1;OAS2;OAS3;TRIM14
81	Response To Interleukin-1 (GO:0070555)	32/85	3.52111e-08	1.94444e-06	3.80391	65.2823	CD40;TNFRSF11A;ADAMTS12;HIF1A;TANK;RELA;PYCARD;CCL8;CCL7;IRAK2;CCL5;ZC3H12A;CCL4;CCL3;SIRPA;CCL2;HAS2;LGALS9;CCL19;GBP2;ADAMTS7;GBP3;ANXA1;CCL22;IL1R1;IRAK3;SELE;NFKB1;SFRP1;IL1B;CHI3L1;MYD88
82	Regulation Of Interferon-Beta Production (GO:0032648)	23/50	3.72745e-08	2.00878e-06	5.3573	91.6364	MORC3;NLRC3;ISG15;TIRAP;RELB;PYCARD;RNF135;MAVS;IRF3;STING1;OAS2;IRF1;OAS3;IRF7;REL;SIRPA;TLR8;IRF5;TLR4;TLR3;TLR2;TRIM56;RIGI
83	Regulation Of Interleukin-12 Production (GO:0032655)	23/50	3.72745e-08	2.00878e-06	5.3573	91.6364	CD40;SYK;LAPTM5;IRAK3;MEFV;THBS1;TIRAP;MDK;CLEC7A;PLCG2;IL12B;TLR8;CCR7;IRF5;LGALS9;LTB;CCL19;JAK3;TLR4;TLR3;CMKLR1;TLR2;SLAMF1
84	Negative Regulation Of Immune Response (GO:0050777)	27/66	5.36978e-08	2.85941e-06	4.35726	72.94	SPI1;CGAS;TNFAIP3;TREM2;FURIN;NLRC3;DTX4;SAMSN1;LGALS3;DHX58;ENPP3;TRIM21;CCR2;HAVCR2;LYN;SYK;CD300A;RHBDF2;TRAFD1;IRAK3;FOXP3;FGR;HCK;COL3A1;MYO1C;PDCD1;FCGR2B
85	Positive Regulation Of MAPK Cascade (GO:0043410)	78/310	5.83849e-08	3.07242e-06	2.13207	35.5122	BCAR3;CD40;CIB1;PTPN22;TREM2;ARRB2;TNF;PIK3CG;ICAM1;SOX2;PYCARD;GLIPR2;KDR;CCR7;LGALS9;CD36;MAP4K1;PDGFRB;PDGFRA;MMP8;TGFBR1;TIRAP;DOK2;IL1B;ERP29;ADAM9;CHI3L1;PRKD2;ADAM8;ROR1;GAS6;TLR4;CD44;TMEM106A;DDR2;NOTCH2;ROCK1;SHC1;C5AR1;FPR2;IQGAP1;NOD2;THBS1;PIK3R6;EGFR;PIK3R5;P2RY6;RAP1A;CCL8;GPNMB;CCL7;CCL5;CCL4;ERBB2;PLCG2;CCL3;CCL2;APOE;CCL19;SLAMF1;CCR1;CD74;CCL22;TGFB1;ANGPT1;GDF15;SEMA4C;IGF2;LA…
86	Positive Regulation Of Macromolecule Metabolic Process (GO:0010604)	88/364	6.19604e-08	3.22266e-06	2.02426	33.5961	RPL5;CSF1;HFE;TNC;AKR1B1;PIK3CD;PTPN22;TREM2;BRCA1;RBPJ;CD3E;ETS1;TNF;CDH5;FGF7;C1QTNF1;CDH3;MYC;ZC3H12A;ITGAX;CTSH;EMILIN1;LGALS9;CD36;FOXD1;ANXA2;DTX3L;IFNGR1;SLC11A1;WNT5A;MITF;MMP8;TGFBR1;ADAM19;CLDN5;SFRP4;IL1A;PLSCR1;TYROBP;SMO;IL1B;ERP29;TLR6;PKP3;GAS6;TLR4;TLR3;TLR2;VAMP3;YAP1;ROCK1;HDAC1;UHRF1;SLC22A2;TWIST1;HIF1A;RELA;DLL4;CLEC7A;PLCG2;CCL3;RAB29;RIPK1;ZBTB7B;RPL17;SLC38A2;TFAP2A;CD74;P…
87	Regulation Of Type II Interferon Production (GO:0032649)	32/87	6.69026e-08	3.43971e-06	3.66516	60.5485	CD274;TXK;PTPN22;PYCARD;CLEC7A;ZC3H12A;IL12B;SIRPA;CCR7;SLAMF6;LGALS9;CD14;FADD;CCR2;HAVCR2;SLAMF1;RIPK3;IL1R1;SLC11A1;LAPTM5;ISG15;PDCD1LG2;TYK2;FOXP3;CD2;IL1B;RARA;TLR8;GAS6;TLR4;TLR3;IL18R1
88	Leukocyte Adhesion To Vascular Endothelial Cell (GO:0061756)	13/19	7.6943e-08	3.86703e-06	13.5931	222.658	ITGB1;VCAM1;ITGA4;ROCK1;GCNT1;SELE;TNF;SELP;SPN;LRG1;SELL;ITGB7;SLC39A8
89	Regulation Of B Cell Differentiation (GO:0045577)	13/19	7.6943e-08	3.86703e-06	13.5931	222.658	XBP1;SPI1;SYK;IKZF3;ZFP36L2;ZFP36L1;MMP14;SFRP1;ID2;INPP5D;SLAMF8;CD27;NCKAP1L
90	Positive Regulation Of Response To Biotic Stimulus (GO:0002833)	20/41	8.50382e-08	4.2264e-06	5.98505	97.4377	GBP5;TASL;GRN;LY86;LY96;CYBA;FPR2;IFI35;BMP6;TIRAP;PLSCR1;MYO1C;CCL5;EMILIN2;TLR8;EMILIN1;ADAM8;FADD;SASH1;TRIM56
91	Positive Regulation Of Extrinsic Apoptotic Signaling Pathway (GO:2001238)	17/31	8.73618e-08	4.29417e-06	7.6257	123.942	TNFRSF12A;TNFSF12;TRAF2;BCL10;THBS1;TNF;PML;PYCARD;SFRP1;TNFSF10;RIPK1;FADD;LTB;LTBR;TLR6;PAK2;TLR4
92	Response To Lipid (GO:0033993)	37/110	9.83957e-08	4.78396e-06	3.1954	51.5555	LY96;PTPN22;TREM2;TNFRSF11A;RXRA;PLCG2;CTSH;LGALS9;CD36;FFAR1;TGFB1;ANXA1;SYK;GCH1;NOS2;GPX3;SLC11A1;STAT3;IRAK3;SMAD6;SELE;TIRAP;SELP;ADAM17;MAPKAPK3;SLPI;ALDH1A2;IL1B;MAPKAPK2;RARA;ALPL;TAB2;S100A9;TLR4;ABCG1;S100A8;IFNAR1
93	Negative Regulation Of Viral Genome Replication (GO:0045071)	23/53	1.41463e-07	6.80393e-06	4.82073	76.0288	IFITM3;IFITM1;RNASEL;IFITM2;RSAD2;MX1;EIF2AK2;ISG15;ZC3HAV1;IFIT1;TNF;RESF1;BST2;ISG20;FAM111A;PLSCR1;MAVS;ZNFX1;SLPI;TNIP1;OAS2;OAS3;CCL5
94	Myeloid Cell Activation Involved In Immune Response (GO:0002275)	12/17	1.46862e-07	6.9165e-06	15.0524	236.831	PYCARD;SBNO2;FCER1G;MYO1C;TYROBP;SYK;DYSF;PLCG2;IFI35;ENPP3;DOCK2;SLAMF1
95	Negative Regulation Of Apoptotic Process (GO:0043066)	108/482	1.46896e-07	6.9165e-06	1.8365	28.8946	FCMR;PRDM9;CIB1;TNF;IFIT3;AQP1;IL27RA;MYC;ZC3H12A;CLEC5A;PIM1;KDR;PROK2;CAPN3;IER3;BNIP3L;PRKCH;PRKCD;WNT5A;THOC6;SFRP1;ADAM8;NUPR1;IL6ST;NOTCH2;SHC1;PSEN2;HSP90B1;SOCS3;NUAK2;BAG3;NCKAP1L;RIPK1;APOE;MCL1;TXNDC5;TFAP2A;TFAP2B;XBP1;NIBAN2;HSPA5;IL31RA;IGF1;SMAD6;NFKB1;DAB2;BCL3;CDK1;MDM2;CD28;CD27;LGMN;ITGB1;TNFAIP8;HSPB1;SIX1;TREM2;MDK;CD38;CTSH;ANXA1;GPX1;ANXA4;SPHK1;ANXA5;NME2;PLAUR;SERPINB9;MM…
96	Response To Molecule Of Bacterial Origin (GO:0002237)	27/69	1.60863e-07	7.46177e-06	4.04532	63.2798	TNFAIP3;LY96;PTPN22;TNFRSF11A;CXCL2;LGALS9;CD14;GCH1;NOS2;SLC11A1;IRAK3;SMAD6;SELE;TIRAP;SELP;ADAM17;MAPKAPK3;SLPI;IL1B;MAPKAPK2;IRF5;TAB2;FCGR2B;S100A9;TLR4;S100A8;IFNAR1
97	Positive Regulation Of T Cell Proliferation (GO:0042102)	26/65	1.61813e-07	7.46177e-06	4.19434	65.5862	CD86;CD274;CD80;CD3E;AIF1;PYCARD;CCL5;IL12B;NCKAP1L;CCL19;FADD;CCR2;ANXA1;VCAM1;SYK;IL15;IGFBP2;IGF2;PDCD1LG2;TYK2;IGF1;CCDC88B;PTPRC;IL1B;CD28;IL6ST
98	T Cell Differentiation (GO:0030217)	21/46	1.71175e-07	7.81292e-06	5.27952	82.258	SPI1;ANXA1;FCER1G;TGFB1;RIPK3;CHD7;TCF7;PIK3CD;RHOH;PTPN22;FOXP3;ZFP36L2;ZFP36L1;DLL4;CD4;PTPRC;CD8A;LCK;LEPR;CD28;FADD
99	Regulation Of ERK1 And ERK2 Cascade (GO:0070372)	64/244	1.7767e-07	8.02745e-06	2.24992	34.9712	CIB1;PTPN22;TREM2;ARRB2;TNF;ICAM1;PYCARD;GLIPR2;KDR;SIRPA;CCR7;EMILIN1;LGALS9;CD36;PDGFRB;PDGFRA;SYK;TIRAP;TGFBR3;IL1B;CHI3L1;PRKD2;ROR1;GAS6;TLR4;ARHGEF5;CD44;DDR2;NOTCH2;SHC1;C5AR1;FBLN1;FPR2;NOD2;EGFR;P2RY6;RAP1A;CCL8;GPNMB;CCL7;CCL5;CCL4;ERBB2;CCL3;CCL2;APOE;CCL19;SLAMF1;CCR1;LYN;CD74;PTPN1;CCL22;TGFB1;ANGPT1;FN1;IGF1;CD4;PTPRC;TNIP1;GPR183;MFAP3;PTPN6;FGFR2
100	Positive Regulation Of ERK1 And ERK2 Cascade (GO:0070374)	51/179	1.99281e-07	8.91383e-06	2.51682	38.8309	CIB1;PTPN22;TREM2;ARRB2;TNF;ICAM1;PYCARD;GLIPR2;KDR;CCR7;LGALS9;CD36;PDGFRB;PDGFRA;TIRAP;CHI3L1;PRKD2;ROR1;GAS6;CD44;DDR2;NOTCH2;SHC1;C5AR1;FPR2;TNFRSF11A;NOD2;EGFR;P2RY6;RAP1A;CCL8;CCL7;GPNMB;CCL5;CCL4;CCL3;CCL2;APOE;CCL19;SLAMF1;CCR1;CD74;TGFB1;CCL22;ANGPT1;IGF1;CD4;PTPRC;GPR183;MFAP3;FGFR2
101	Endocytosis (GO:0006897)	53/189	2.03492e-07	9.01209e-06	2.46233	37.9387	SCARB2;DENND1C;ITGB1;ITGAM;ITGB2;INPPL1;CLEC9A;CXCL16;RINL;MRC1;STAB1;CD36;LDLRAP1;SCARF1;TICAM2;ANXA1;CD93;SCARA5;SLC11A1;TBC1D2B;HSPG2;HEATR5A;RIN3;CD302;GAS6;TLR4;RHOQ;LRP1;C9ORF72;CORO1A;CDC42;CLN3;P2RY6;SNX9;APOE;CD14;SNX5;MSR1;IL10RA;M6PR;DNAJC13;IGF2R;EHD1;EHD2;MYO1E;DAB2;NECAP2;SNX18;EHD4;AXL;FCGR2B;MYD88;PICALM
102	Positive Regulation Of Lymphocyte Proliferation (GO:0050671)	28/74	2.19418e-07	9.53492e-06	3.83086	58.7359	CD86;SASH3;CD274;CD40;CD80;CD3E;CCL5;CD38;IL12B;NCKAP1L;CCL19;TNFRSF4;VAV3;CD74;ANXA1;VCAM1;IL15;NFATC2;PDCD1LG2;TYK2;TIRAP;CCDC88B;BST1;PTPRC;IL1B;GPR183;CD28;IL6ST
103	Positive Regulation Of Gene Expression (GO:0010628)	107/480	2.19561e-07	9.53492e-06	1.82379	27.9617	RPL5;SPI1;CSF1;HFE;TNC;RBPJ;TNF;ETS1;CDH5;FGF7;CDH3;MYC;ZC3H12A;LGALS9;SLC11A1;WNT5A;MITF;ADAM19;ERN1;CLDN5;SFRP4;TYROBP;SMO;ERP29;PADI2;RPL26;PKP3;PLA2R1;SLC22A2;TXK;TWIST1;HIF1A;MACROH2A1;CLEC7A;PLCG2;RIPK1;ZBTB7B;SLC38A2;NIBAN1;TFAP2A;TGFB1;FN1;EIF2AK2;IL36G;MSN;IGF1;BMP6;CCDC88B;ID2;BCL3;CD28;PLXNB2;MYD88;NFE2L2;RIGI;PIWIL2;ITK;PIK3CD;AKR1B1;PTPN22;TREM2;BRCA1;CLEC9A;CD3E;PIK3CG;RPS4X;C1QTNF1…
104	Positive Regulation Of Apoptotic Signaling Pathway (GO:2001235)	25/62	2.31931e-07	9.97524e-06	4.24996	64.926	BCL10;TNF;CTSS;PYCARD;CTSL;CTSK;RACK1;TNFSF10;CTSH;RIPK1;FADD;PAK2;TNFRSF12A;TNFSF12;TRAF2;TGFBR1;PML;LCK;LTB;NUPR1;TLR6;LTBR;S100A9;TLR4;S100A8
105	Defense Response To Protozoan (GO:0042832)	11/15	2.70748e-07	1.14251e-05	17.2423	260.739	GBP6;BATF2;CD40;GBP7;CLEC7A;SLC11A1;NKG7;GBP2;GBP4;MYD88;PF4
106	Dendritic Cell Chemotaxis (GO:0002407)	11/15	2.70748e-07	1.14251e-05	17.2423	260.739	CCR1;CXCR1;CCL5;GPR183;CXCR2;CXCR4;CCR7;CCR6;CCR5;PIK3CG;CCR2
107	Regulation Of Cytokine-Mediated Signaling Pathway (GO:0001959)	19/40	3.0485e-07	1.27439e-05	5.68373	85.2755	CD74;PTPN1;SYK;SPHK1;SPPL2A;TNFAIP3;IRAK3;VRK2;AGPAT2;IKBKB;PYCARD;CASP8;PTPRC;IRAK2;AXL;MAPKAPK2;PTPN6;GAS6;IKBKE
108	Regulation Of Viral Genome Replication (GO:0045069)	26/67	3.29701e-07	1.34861e-05	3.98928	59.5403	IFITM3;IFITM1;RNASEL;IFITM2;ZC3HAV1;IFIT1;TNF;CCL5;GBP7;RSAD2;MX1;EIF2AK2;ISG15;BST2;ISG20;FAM111A;PLSCR1;MAVS;ZNFX1;SLPI;TNIP1;OAS2;OAS3;CD28;TMEM39A;PABPC1
109	Cellular Response To Chemokine (GO:1990869)	24/59	3.3165e-07	1.34861e-05	4.31203	64.332	CCR1;FOXC1;CCL22;GPR35;DOCK8;CXCL1;CXCL13;CXCL2;CXCL5;RHOA;CXCL10;CXCL11;CCL8;CXCL12;CCL7;CCL5;ZC3H12A;CCL4;CCL3;CCL2;CCL19;SH2B3;CCR2;PF4
110	Regulation Of Type I Interferon Production (GO:0032479)	24/59	3.3165e-07	1.34861e-05	4.31203	64.332	TRAF3IP3;GBP7;TICAM2;CGAS;PTPN22;DTX4;TANK;TIRAP;MAVS;TYROBP;IRF3;STING1;IRF1;DHX58;IRF7;IRF8;IRF5;TRIM15;CD14;XAF1;IKBKE;TRIM21;MYD88;TRIM56
111	Regulation Of Cell Population Proliferation (GO:0042127)	155/766	3.64678e-07	1.46536e-05	1.61938	24.0061	CD86;IFITM1;CSF1;CIB1;IFI35;ETS1;ACTB;IFIT3;FGF7;MYC;ADORA3;FTH1;KDR;CYP1B1;CAPN1;PDGFRB;PDGFRA;RPS9;P3H2;FOXP3;RUNX1;CLDN5;SFRP4;SFRP1;ADAM17;NUPR1;IL6ST;KIF20B;SHC1;NPR3;REG3G;TNFRSF11A;SAV1;ZFP36L1;DPP4;SDCBP;CLEC7A;IGFBP7;CGA;S100A11;SLAMF1;LYN;STAT5A;TFAP2A;WWTR1;TFAP2B;XBP1;TFAP2C;JAG1;NIBAN2;TGFB1;FN1;IL31RA;IGF2;OSGIN1;EIF2AK2;CDC6;IGF1;SMAD6;BMP6;BMP5;CXCL10;MLXIPL;BST1;CXCL11;CDK6;CDK4;…
112	Extracellular Matrix Disassembly (GO:0022617)	20/44	3.66914e-07	1.46536e-05	5.23601	77.5879	CMA1;MMP2;MMP3;CAPG;FURIN;LAMC1;MMP8;MMP9;CTSS;MMP12;ADAMTS15;ADAMTS5;MMP11;MMP14;MMP13;CTSK;SH3PXD2B;MMP19;ADAM8;LCP1
113	Dendritic Cell Migration (GO:0036336)	12/18	3.84916e-07	1.52365e-05	12.5429	185.262	CCR1;CXCR1;CCL5;GPR183;CXCR2;CXCR4;CCR7;CCL19;CCR6;CCR5;PIK3CG;CCR2
114	Positive Regulation Of Signal Transduction (GO:0009967)	67/266	4.69193e-07	1.84097e-05	2.13049	31.0461	CD80;LOXL3;TNFAIP3;TREM2;LAMC1;RBPJ;PKD2;CTSS;CDH3;CTSL;CTSK;CTSH;WLS;CCBE1;EMP2;KIF7;SLC39A14;TGFBR1;ERN1;F7;SFRP1;IL1B;BMP2K;PRKD2;ITGA5;GAS6;IL6ST;TLR2;YAP1;CD63;KANK1;LAMA2;LY96;NOD2;NID1;HIF1A;AGPAT2;C3;DLL4;P2RY6;RXRA;FLNA;BAK1;ZBTB7B;SNX5;SASH1;CD74;XBP1;JAG1;TGFB1;LAMB2;STAT3;IGF2;LY86;LAMB1;IGF1;SULF1;BMP6;SMOC2;TSPAN14;PTPRC;MYO1C;AXL;IL7R;FGFR2;CRLF2;LIMS1
115	Defense Response To Bacterium (GO:0042742)	55/204	4.91512e-07	1.91177e-05	2.33226	33.8779	IGHM;PGLYRP2;TREM2;CXCL13;AQP1;PYCARD;SPN;STAB1;CASP4;CASP1;IL12B;GBP6;GBP7;FCER1G;SYK;SLC11A1;PRKCD;MPEG1;TIRAP;FGR;SLPI;OAS2;IL1B;OAS3;TLR6;TLR4;S100A9;TLR3;S100A8;TLR2;COLEC12;CEBPB;SHC1;NOD1;FPR2;REG3G;NLRC4;NOD2;CFP;RNF213;SLAMF8;TNFRSF14;GBP2;GBP4;GBP3;GSDMD;H2BC8;NOS2;ISG15;SELP;MAVS;ZNFX1;LCN2;FAU;MYD88
116	Negative Regulation Of Interleukin-6 Production (GO:0032715)	17/34	5.08465e-07	1.96066e-05	6.27889	90.9929	CD84;C5AR2;TNFAIP3;NLRC3;PTPN22;IRAK3;TNF;CD200R1;NLRP12;ELF4;ZC3H12A;SIRPA;NCKAP1L;PTPN6;GAS6;TLR4;SLAMF1
117	Cellular Response To Interleukin-1 (GO:0071347)	29/81	5.28036e-07	2.01872e-05	3.50993	50.7329	CD40;ADAMTS12;HIF1A;TANK;RELA;IKBKB;PYCARD;CCL8;CCL7;IRAK2;CCL5;ZC3H12A;CCL4;CCL3;SIRPA;CCL2;HAS2;CCL19;GBP2;ADAMTS7;GBP3;CCL22;IL1R1;IRAK3;IRAK4;NFKB1;SFRP1;IL1B;MYD88
118	I-kappaB kinase/NF-kappaB Signaling (GO:0007249)	20/45	5.74915e-07	2.17932e-05	5.02628	72.2228	ROCK1;NLRC3;BCL10;TANK;RELA;NFKB1;TIRAP;RELB;NFKB2;IKBKB;IRAK2;TIFA;BCL3;REL;TLR8;MAP3K14;TLR4;TLR3;BIRC3;TLR2
119	Receptor Signaling Pathway Via STAT (GO:0097696)	16/31	6.33211e-07	2.38013e-05	6.69582	95.5659	IFNAR2;STAT5A;STAT1;STAT2;STAT3;IL31RA;CSF2RB;TYK2;PKD2;CSF2RA;MYO1C;STAT4;STAT6;JAK3;CCR2;IFNAR1
120	Positive Regulation Of Chemokine Production (GO:0032722)	22/53	6.72278e-07	2.50592e-05	4.4605	63.3952	CD74;CD84;SYK;WNT5A;TWIST1;EIF2AK2;TNF;AIF1;HIF1A;TIRAP;IL17RA;PYCARD;MAVS;CLEC7A;IL1B;OAS3;HMOX1;LGALS9;LCP1;TLR4;TLR3;TLR2
121	Chemokine-Mediated Signaling Pathway (GO:0070098)	23/57	6.89713e-07	2.54966e-05	4.2526	60.3315	CCR1;LYN;FOXC1;CCL22;GPR35;CIB1;CXCL1;CXCL13;CXCL2;CXCL5;CXCL10;CXCL11;CCL8;CXCL12;CCL7;CCL5;CCL4;CCL3;CCL2;CCL19;SH2B3;CCR2;PF4
122	Innate Immune Response-Activating Signaling Pathway (GO:0002758)	11/16	7.57616e-07	2.73684e-05	13.793	194.386	PYCARD;HCK;STING1;CASP1;CGAS;NLRP3;NOD1;NLRC4;NOD2;MEFV;CLEC4E
123	Macrophage Activation Involved In Immune Response (GO:0002281)	9/11	7.57853e-07	2.73684e-05	28.1974	397.379	GRN;SBNO2;MYO1C;TYROBP;SYK;DYSF;PLCG2;TREM2;IFI35
124	Cell-Matrix Adhesion (GO:0007160)	35/109	7.63126e-07	2.73684e-05	2.97947	41.9683	ITGB1;CD63;ECM2;ITGAM;ITGB5;ITGB2;ITGAE;ADAMTS12;ITGAL;NID2;ITGAX;EMILIN1;ITGB7;ADAMTS9;CD96;VCAM1;ITGA4;ITGA1;FN1;EMP2;RHOD;COL3A1;PARVG;TRIP6;CDH11;ITGA8;ZYX;ADAM9;ITGA6;HPSE;ITGA5;SIGLEC1;CD44;FERMT3;ITGA9
125	Regulation Of Epithelial Cell Proliferation (GO:0050678)	31/91	7.64821e-07	2.73684e-05	3.2526	45.8083	YAP1;GRN;UHRF1;C5AR1;NLRC3;LAMC1;NOD2;EGFR;ZFP36L1;SOX2;FGF7;ZFP36;MYC;ERBB2;B2M;GPX1;TGFB1;ANGPT1;BAD;NME2;LAMB1;IGF1;RUNX3;BMP6;BMP5;TGFBR3;SFRP1;CDK6;NUPR1;FGFR2;LIMS1
126	Positive Regulation Of Epithelial Cell Proliferation (GO:0050679)	38/123	7.79499e-07	2.76722e-05	2.81752	39.6274	NOTCH2;YAP1;ECM1;GRN;C5AR1;PIK3CD;REG3G;LAMC1;NOD2;TNF;HIF1A;EGFR;FGF7;CDH3;MDK;MYC;ERBB2;KDR;RREB1;STAT5A;XBP1;EGFL7;BAD;FZD7;TNFSF12;WNT5A;NME2;LAMB1;IGF1;BMP6;TGFBR1;BMP5;MMP12;SFRP1;LRG1;JAML;PRKD2;FGFR2
127	Regulation Of Intracellular Signal Transduction (GO:1902531)	72/297	8.53518e-07	3.00613e-05	2.0256	28.3055	ARHGAP9;ARHGAP11A;RPL5;JPT2;DOCK8;SLA;HSPB1;PTPN22;TREM2;TNF;ARHGAP4;AKAP12;PYCARD;AKAP13;RASSF2;LBH;TMSB4X;GRAP2;KDR;CAPN3;ARHGEF40;CMKLR1;VAV3;GBP7;MYOC;SPHK2;SWAP70;WNT5A;PLEKHG6;VRK2;ARAP1;TRAF1;GMIP;RHOD;VAV1;VAV2;ARHGAP45;MRAP;RRAGC;IL1B;SPATA13;TRAF5;PRKD2;ARHGEF1;DOCK2;ARHGEF5;ARHGAP19;ARHGAP18;STK4;EGFR;RELA;FGD3;GNA13;NUAK2;CLEC7A;PLCG2;ECT2;PAK2;MAP4K4;LYN;WWTR1;TGFB1;ARHGAP29;MYO9B;AR…
128	Positive Regulation Of Interleukin-2 Production (GO:0032743)	14/25	8.74231e-07	3.01685e-05	7.98537	111.395	CD86;CD80;TRAF2;MALT1;RUNX1;IL1A;CD4;PTPRC;CLEC7A;IL1B;PLCG2;CD28;PRKD2;CCR2
129	Cellular Component Disassembly (GO:0022411)	20/46	8.85487e-07	3.01685e-05	4.83268	67.3537	CMA1;MMP2;MMP3;CAPG;FURIN;LAMC1;MMP8;MMP9;CTSS;MMP12;ADAMTS15;ADAMTS5;MMP11;MMP14;MMP13;CTSK;SH3PXD2B;MMP19;ADAM8;LCP1
130	Regulation Of Cytokine Production Involved In Inflammatory Response (GO:1900015)	20/46	8.85487e-07	3.01685e-05	4.83268	67.3537	GBP5;TICAM2;NOS2;STAT3;NLRC3;TREM2;NOD2;MEFV;ADCY7;HIF1A;TNF;IL17RA;PYCARD;CLEC7A;ZC3H12A;SIRPA;APOD;TLR6;TLR4;MYD88
131	Regulation Of Fibroblast Proliferation (GO:0048145)	20/46	8.85487e-07	3.01685e-05	4.83268	67.3537	CD74;PDGFRA;CDKN1A;MORC3;CD300A;SPHK1;WNT5A;FN1;NLRC3;IGF1;AQP1;PARP10;SFRP1;CDK6;CDK4;FTH1;MYC;S100A6;GAS6;DDR2
132	Proteolysis (GO:0006508)	78/330	8.90285e-07	3.01685e-05	1.96055	27.3138	CPQ;CPXM2;CTSZ;SPPL2A;CTSW;PLAT;PCSK7;APEH;CPZ;CTSS;CNDP2;LACTB;ADAMTS5;THBD;ADAMTS2;CASP7;CASP8;CTSL;PLAU;ADAMTS1;ANPEP;CTSK;CASP3;DDI2;CASP4;RNPEP;CASP1;CTSH;OLR1;CAPN3;CPXM1;CAPN1;CTSD;ADAMTS9;CTSC;CTSB;ADAMTS7;SRGN;MMP2;MMP3;PCOLCE;MMP8;MMP9;MMP12;ADAM19;BACE2;F7;PSMA6;MMP14;ADAM17;NPEPL1;ADAM12;MMP19;ADAM8;TRABD2B;ENPEP;CFH;HTRA4;PSEN2;CXCR4;FURIN;AEBP1;ADAMTS12;MALT1;APH1A;DPP4;ADAMTS15;CLN…
133	Regulation Of Integrin-Mediated Signaling Pathway (GO:2001044)	12/19	9.12877e-07	3.04724e-05	10.7505	149.503	CD63;LAMA2;LAMB2;LOXL3;FLNA;EMP2;LAMB1;LAMC1;TIMP1;NID1;CD177;LIMS1
134	Regulation Of Neuroinflammatory Response (GO:0150077)	12/19	9.12877e-07	3.04724e-05	10.7505	149.503	CD200R1;SPHK1;IL1B;MMP3;PLCG2;TREM2;IGF1;NUPR1;MMP8;TNFRSF1B;MMP9;TNF
135	Positive Regulation Of Pattern Recognition Receptor Signaling Pathway (GO:0062208)	18/39	1.06491e-06	3.52839e-05	5.38262	74.0251	TASL;TICAM2;RSAD2;NR1H3;PTPN22;CYBA;IFI35;DDX60;TIRAP;TLR1;TREML4;DHX58;NINJ1;TRIM15;CD14;TLR5;TLR3;TLR2
136	Myeloid Leukocyte Differentiation (GO:0002573)	26/71	1.22838e-06	4.02548e-05	3.63383	49.4557	CEBPA;SPI1;CSF1;PIK3CD;TREM2;SLC4A2;TNFRSF11A;CDC42;IL1RL1;SBNO2;CASP8;SOCS1;CCR7;LGALS9;CCL19;BATF2;BATF3;IL15;IL31RA;MMP9;RUNX1;TGFBR2;CD4;TYROBP;GPR183;MYH9
137	Negative Regulation Of Inflammatory Response (GO:0050728)	35/111	1.23293e-06	4.02548e-05	2.90072	39.4676	PTGER4;GRN;TNFAIP3;TREM2;FURIN;NLRC3;FPR2;METRNL;MEFV;CDH5;MDK;SLAMF8;SIRPA;NLRP3;SLC39A8;ENPP3;APOE;TNFAIP8L2;LYN;SYK;IL10RA;PRKCD;RHBDF2;STAT3;NR1H3;IGF1;TNFRSF1B;KLF4;TNFRSF1A;FGR;HCK;CD200R1;NLRP12;ELF4;PTPN6
138	Positive Regulation Of Proteolysis (GO:0045862)	23/59	1.41764e-06	4.56661e-05	4.01587	54.0798	CCBE1;BAD;FURIN;NLRC4;TNFRSF1B;TNF;TANK;CTSS;CASP8;TNIP1;CTSL;CTSK;IL1B;ZC3H12A;CAPN3;CTSH;ADAM9;SNX9;APOE;BAK1;FADD;CTSC;SH3D19
139	Receptor Signaling Pathway Via JAK-STAT (GO:0007259)	17/36	1.42259e-06	4.56661e-05	5.6173	75.6259	IFNAR2;STAT5A;IL15;STAT1;STAT2;STAT3;IL31RA;CSF2RB;TYK2;PKD2;CSF2RA;MYO1C;STAT4;STAT6;JAK3;CCR2;IFNAR1
140	Positive Regulation Of T Cell Activation (GO:0050870)	34/107	1.4293e-06	4.56661e-05	2.93308	39.4744	CD86;CD274;CD80;DOCK8;NOD2;CD3E;AIF1;ACTB;PYCARD;MDK;CCL5;IL12B;SIRPA;CCL2;NCKAP1L;CCR7;LGALS9;CCL19;B2M;CCR2;XBP1;VCAM1;ANXA1;IL15;ACTL6A;RHOH;PDCD1LG2;TYK2;CCDC88B;PTPRC;LCK;IL1B;CD28;IL6ST
141	Transforming Growth Factor Beta Receptor Signaling Pathway (GO:0007179)	26/72	1.67176e-06	5.30339e-05	3.55463	47.2823	ITGB1;NRROS;ITGB5;HPGD;PXN;FURIN;LTBP2;ARRB2;LRRC32;CDH5;LPXN;TGFB1;GDF15;STAT3;SMAD6;TGFBR1;TGFBR2;TGFBR3;CLDN5;TWSG1;COL3A1;COL1A2;ZYX;ADAM9;FMOD;ENG
142	Receptor-Mediated Endocytosis (GO:0006898)	37/122	1.78153e-06	5.61183e-05	2.74237	36.3036	SCARB2;ITGB1;CALCRL;ITGAM;RALB;LRP1;ITGB2;CLTA;ARRB2;CLEC9A;STON2;CXCL16;DPP4;CLN3;CXCR1;CTSL;MRC1;STAB1;CXCR2;SNX9;APOE;CD36;LDLRAP1;SCARF1;MSR1;FCER1G;SYK;M6PR;DNAJC13;HSPG2;IGF2R;TPCN2;DAB2;CD9;GRB2;FCGR2B;PICALM
143	Positive Regulation Of Interleukin-12 Production (GO:0032735)	16/33	1.86857e-06	5.72451e-05	5.90739	77.9205	CD40;SYK;LAPTM5;TIRAP;CLEC7A;MDK;PLCG2;IL12B;CCR7;IRF5;CCL19;LGALS9;LTB;TLR4;TLR3;TLR2
144	Negative Regulation Of Gene Expression (GO:0010629)	78/336	1.87035e-06	5.72451e-05	1.91428	25.2481	PIWIL2;BTG2;PIWIL4;RNH1;SPI1;PTPN22;YBX1;CD3E;TNF;PTBP1;ZFP36;CREB3L1;ZC3H12A;KDR;RACK1;EMILIN1;LGALS9;RPS13;HAVCR2;SRGN;DAXX;GBP7;IGFBP5;SLC11A1;CNPY2;PARP9;MMP8;FOXP3;PTBP3;ERN1;CLDN5;SFRP1;TWSG1;RBL1;SMO;APLNR;ERP29;TMBIM6;PABPC1;ENG;PTGER4;YAP1;NOTCH2;LRP1;HDAC1;HIF1A;MACROH2A1;ZFP36L2;DLL4;GPNMB;RNF139;ATOH8;CCL3;APOE;IGF2BP2;CCR1;MSR1;TGFB1;NOS2;STAT3;EIF2AK2;WWP2;IGF1;PARP14;KLF4;NFKB1;PAR…
145	Leukocyte Tethering Or Rolling (GO:0050901)	11/17	1.87735e-06	5.72451e-05	11.4935	151.549	ITGB1;SELP;SPN;VCAM1;ITGA4;ROCK1;SELL;GCNT1;ITGB7;SELE;TNF
146	Negative Regulation Of Leukocyte Activation (GO:0002695)	11/17	1.87735e-06	5.72451e-05	11.4935	151.549	MILR1;CD84;GRN;CD300A;ZC3H12A;FN1;IL31RA;NR1H3;CD300LF;FCGR2B;HAVCR2
147	Regulation Of B Cell Proliferation (GO:0030888)	19/44	1.88129e-06	5.72451e-05	4.77322	62.928	SASH3;LYN;VAV3;CD74;CD40;TNFRSF13B;CD300A;NFATC2;IKZF3;TIRAP;BST1;PTPRC;TYROBP;GPR183;CD38;NCKAP1L;FCGR2B;TNFRSF4;CD22
148	Apoptotic Process (GO:0006915)	58/228	1.917e-06	5.79373e-05	2.1554	28.3753	TRADD;ITGB2;CIB1;HK2;IFIT2;PYCARD;CASP7;CASP12;CASP8;MYC;CASP3;CASP4;CAPN3;IER3;APAF1;PRKCD;EMP1;PAWR;EMP2;EMP3;TGFBR2;IL1A;PLSCR1;IFI27;RRAGC;PLSCR3;ESPL1;IRF3;IL1B;IRF1;ARHGEF6;TLR2;NOTCH2;PPP1R15A;CXCR4;STK4;BCL2L11;NLRP3;BNIP2;RIPK1;CD14;FADD;BAK1;BCL2L14;TNFSF14;GADD45A;BAD;TNFSF12;MX1;TNFRSF10B;CFLAR;CD2;DAP;IL2RA;MDM2;PMP22;PDCD1;MYD88
149	Lipopolysaccharide-Mediated Signaling Pathway (GO:0031663)	12/20	1.99434e-06	5.93326e-05	9.40611	123.457	LYN;HCK;TGFB1;TICAM2;CCL5;IL1B;CCL3;PLCG2;CCL2;PTPN22;TNF;TLR4
150	Negative Regulation Of B Cell Activation (GO:0050869)	12/20	1.99434e-06	5.93326e-05	9.40611	123.457	LYN;PARP3;SFRP1;TYROBP;TNFRSF13B;CD300A;BANK1;ID2;LAPTM5;TNFAIP3;FCGR2B;SAMSN1
151	Cellular Defense Response (GO:0006968)	20/48	2.00295e-06	5.93326e-05	4.48697	58.873	ITGB1;LGALS3BP;ITK;FCMR;KLRC2;NCF2;C5AR1;CD5L;LY96;LSP1;TCIRG1;RELA;SPN;IL1RL2;TYROBP;CLEC5A;CXCR2;CCR6;CCR5;CCR2
152	Regulation Of T Cell Proliferation (GO:0042129)	27/77	2.05516e-06	6.04786e-05	3.39649	44.4775	CD86;CD274;CEBPB;CD80;CD3E;SPN;LGALS3;GPNMB;CCL5;IL12B;NCKAP1L;CCL19;PLA2G2D;ANXA1;VCAM1;RIPK3;ARG1;IL15;PDCD1LG2;TYK2;TNFRSF1B;FOXP3;CCDC88B;PTPRC;IL1B;CD28;IL6ST
153	Lymphocyte Differentiation (GO:0030098)	30/91	2.49583e-06	7.29665e-05	3.09476	39.9251	ITGB1;CHD7;PIK3CD;PTPN22;IKZF1;RELB;ADGRG3;CD79B;DLL4;LYL1;CD79A;NFIL3;BLNK;LEPR;PLCG2;JAK3;TPD52;VCAM1;ITGA4;NFAM1;RHOH;PAX5;CD4;KLF6;PTPRC;LCK;AXL;LY6D;SLC25A5;MS4A1
154	Positive Regulation Of Integrin-Mediated Signaling Pathway (GO:2001046)	9/12	2.65706e-06	7.71755e-05	18.7972	241.323	LAMA2;LAMB2;LOXL3;FLNA;EMP2;LAMB1;LAMC1;NID1;LIMS1
155	Cellular Response To Transforming Growth Factor Beta Stimulus (GO:0071560)	31/96	2.80279e-06	8.08831e-05	3.00152	38.3741	ITGB1;NRROS;ITGB5;HPGD;PXN;FURIN;LTBP2;ARRB2;LRRC32;ZFP36L2;ZFP36L1;CDH5;LPXN;TGFB1;GDF15;WNT5A;STAT3;SMAD6;TGFBR1;TGFBR2;TGFBR3;CLDN5;SFRP1;TWSG1;COL3A1;COL1A2;PDE3A;ZYX;ADAM9;ENG;LIMS1
156	Interferon-Mediated Signaling Pathway (GO:0140888)	20/49	2.94678e-06	8.44932e-05	4.33199	55.167	IFITM3;IFNAR2;IFITM1;SP100;IFITM2;IFNGR1;IL10RB;STAT1;IFNGR2;STAT2;TYK2;TANK;HCK;MAVS;IFI27;OAS2;IRF1;IKBKE;MYD88;IFNAR1
157	Fc-gamma Receptor Signaling Pathway (GO:0038094)	13/24	3.59264e-06	0.000102356	7.41228	92.925	LYN;VAV3;FCER1G;SYK;PRKCD;VAV1;PLD2;VAV2;FGR;HCK;LCK;FCGR2B;MYO1G
158	Tumor Necrosis Factor-Mediated Signaling Pathway (GO:0033209)	17/38	3.6177e-06	0.000102418	5.08173	63.6724	STAT1;TRADD;TRAF2;TNFRSF11A;TRAF1;TNFRSF1B;TNF;RELA;TNFRSF1A;IKBKB;PYCARD;AIM2;TMSB4X;TRAF5;RIPK1;BIRC3;LIMS1
159	B Cell Mediated Immunity (GO:0019724)	10/15	3.80901e-06	0.000107155	12.5345	156.408	CD74;FCER1G;CD19;IL2RB;IL21R;CD27;TLR8;CSF2RB;FCGR2B;IL9R
160	Regulation Of Response To Biotic Stimulus (GO:0002831)	15/31	4.05852e-06	0.000113461	5.88251	73.0296	ERAP1;CGAS;PTPN22;TREM2;SAMHD1;TIRAP;RNF135;FGR;CASP8;IRF1;DHX58;CD36;FCGR2B;BIRC3;NFE2L2
161	Positive Regulation Of Cytokine Production Involved In Inflammatory Response (GO:1900017)	11/18	4.22263e-06	0.000116628	9.85101	121.907	GBP5;TICAM2;CLEC7A;STAT3;NOD2;TLR6;HIF1A;TNF;TLR4;MYD88;IL17RA
162	Positive Regulation Of Leukocyte Chemotaxis (GO:0002690)	21/54	4.22397e-06	0.000116628	3.99778	49.4714	CCR1;CSF1;MOSPD2;ANO6;FPR2;AIF1;PLA2G7;THBS1;F7;CXCL10;CXCL12;MDK;CCL5;CCR7;CCR6;LGALS9;CALR;GAS6;CCR2;CMKLR1;LGMN
163	Positive Regulation Of Cell-Substrate Adhesion (GO:0010811)	25/71	4.45917e-06	0.000122367	3.41666	42.0951	DOCK5;ECM2;CSF1;CIB1;CD3E;TRIOBP;CDC42;MDK;FLNA;CCR7;CD36;RSU1;RREB1;S100A10;MYOC;PLEKHA2;FN1;EMP2;SFRP1;CCDC80;CDK6;CALR;P4HB;DOCK1;LIMS1
164	T Cell Chemotaxis (GO:0010818)	8/10	4.52009e-06	0.000123283	25.0552	308.354	CXCL10;CXCL11;GPR183;CCL3;PIK3CD;PIK3CG;CCR2;CXCL16
165	Positive Regulation Of Protein-Containing Complex Assembly (GO:0031334)	31/98	4.5498e-06	0.000123341	2.91159	35.8137	PLEK;PTPN22;CAPG;CXCL13;TNF;RAP1B;CDH5;LGALS3;BCL2L11;CLEC7A;PLCG2;RACK1;PIEZO1;CD36;BAK1;GBP2;FNIP2;GBP5;TGFB1;SYK;MMP3;ISG15;RHOC;SPIDR;TIRAP;MAVS;LCP1;TLR6;TLR4;TRABD2B;MYD88
166	Positive Regulation Of Cellular Process (GO:0048522)	121/594	4.96641e-06	0.000133824	1.62532	19.8498	CD86;CSF1;HP;CIB1;TNF;ACTB;CXCL16;FGF7;ZFP36;CDH3;MYC;KDR;IL12B;CAPN1;TRIM21;TGM2;PDGFRB;PDGFRA;RPS9;CLDN5;SFRP1;ADAM17;PRKD2;ADAM8;NUPR1;IL6ST;KIF20B;S100A9;S100A8;SHC1;TWIST1;REG3G;TNFRSF11A;NID1;ZFP36L1;DPP4;SDCBP;CLEC7A;CGA;SLAMF1;LYN;WWTR1;TFAP2B;XBP1;TGFB1;FN1;IL31RA;IGF2;IGF1;BMP6;BMP5;MLXIPL;BST1;CXCL12;CDK4;CDK2;MDM2;CALR;IL7R;FGFR2;LGMN;SLC35F6;AKR1B1;TCIRG1;LAMC1;CXCL5;RPS4X;MDK;ITGAX;…
167	Positive Regulation Of Fibroblast Proliferation (GO:0048146)	14/28	5.23144e-06	0.000140121	6.27312	76.2864	CD74;PDGFRA;CDKN1A;SPHK1;WNT5A;FN1;IGF1;AQP1;CDK6;CDK4;MYC;S100A6;GAS6;DDR2
168	Response To Amyloid-Beta (GO:1904645)	18/43	5.98694e-06	0.000159402	4.52035	54.3614	VCAM1;LRP1;ITGA4;MMP2;MMP3;TREM2;FPR2;IGF1;MMP9;ICAM1;MMP12;MMP13;CASP4;CD36;TLR6;FCGR2B;TLR4;LGMN
169	Regulation Of Peptidyl-Tyrosine Phosphorylation (GO:0050730)	29/90	6.08556e-06	0.000160968	2.9905	35.9147	CD80;ITGB2;TREM2;SAMSN1;EGFR;FGF7;ENPP2;PLCG2;IL12B;TNFRSF14;PAK2;CD74;TGFB1;ANGPT1;SEMA4D;IL15;PRKCD;IGF2;OSM;IGF1;BMP6;BST1;SFRP1;PTPRC;BANK1;HCLS1;PTPN6;ITGA5;CD44
170	Positive Regulation Of Epithelial To Mesenchymal Transition (GO:0010718)	19/47	6.15372e-06	0.000160968	4.26106	51.1262	WWTR1;FOXC1;JAG1;TGFB1;TGFB1I1;TWIST1;EMP2;TGFBR1;LOXL2;TGFBR2;COL1A1;SDCBP;DAB2;LRG1;GLIPR2;MDK;IL1B;PDPN;SNAI1
171	Regulation Of Interleukin-2 Production (GO:0032663)	19/47	6.15372e-06	0.000160968	4.26106	51.1262	CD86;CD80;LAPTM5;TNFAIP3;TRAF2;FOXP3;MALT1;RUNX1;IL1A;ZFP36;CD4;PTPRC;CLEC7A;IL1B;PLCG2;CD28;PRKD2;CCR2;HAVCR2
172	Positive Regulation Of T Cell Migration (GO:2000406)	13/25	6.53761e-06	0.000168062	6.7942	81.1087	DOCK8;WNT5A;CXCL13;AIF1;RHOA;PYCARD;SPN;CXCL10;ADAM17;CXCL12;CCL5;TNFRSF14;CCR2
173	Regulation Of B Cell Activation (GO:0050864)	13/25	6.53761e-06	0.000168062	6.7942	81.1087	LAPTM5;TNFAIP3;NOD2;IKZF3;SAMSN1;ZFP36L2;ZFP36L1;THEMIS2;BANK1;CD19;SLAMF8;FCGR2B;CD22
174	Wound Healing, Spreading Of Cells (GO:0044319)	13/25	6.53761e-06	0.000168062	6.7942	81.1087	ITGB1;RHOC;ARHGAP24;RHOA;MMP12;ADAM17;LRG1;COL5A1;PDPN;FLNA;ITGA5;LCP1;CD44
175	Positive Regulation Of Monocyte Chemotactic Protein-1 Production (GO:0071639)	7/8	6.66201e-06	0.000168266	43.8333	522.453	CD84;SYK;CLEC7A;IL1B;OAS3;TWIST1;LGALS9
176	Regulation Of Dendritic Cell Antigen Processing And Presentation (GO:0002604)	7/8	6.66201e-06	0.000168266	43.8333	522.453	SLC11A1;CCR7;NOD1;NOD2;CD68;FCGR2B;THBS1
177	NIK/NF-kappaB Signaling (GO:0038061)	15/32	6.66542e-06	0.000168266	5.53616	65.9832	TNFRSF10B;TRAF2;MALT1;RELA;NFKB1;TIRAP;RELB;NFKB2;REL;CHI3L1;TAB2;TLR6;MAP3K14;TLR3;BIRC3
178	Positive Regulation Of Epithelial Cell Migration (GO:0010634)	30/95	6.69602e-06	0.000168266	2.90363	34.5939	DOCK5;FOXC2;GRN;PIK3CD;ETS1;HIF1A;THBS1;PIK3CG;FGF7;GLIPR2;ZC3H12A;ATOH8;ENPP2;KDR;PLCG2;CTSH;INSL3;RREB1;SASH1;MAP4K4;ANGPT1;WNT5A;MMP9;SMOC2;ADAM9;PRKD2;CALR;PFN1;DOCK1;ARF6
179	Positive Regulation Of Multicellular Organismal Process (GO:0051240)	85/387	6.90439e-06	0.000172533	1.78217	21.1782	ITK;TGFB1I1;PIK3CD;SIX1;TREM2;CLEC9A;TNF;PIK3CG;ACTB;LOXL2;SYDE1;ACADL;MDK;GLIPR2;LEPR;ITGAX;IL12B;CD36;CMKLR1;CCR2;PRKCH;FOXD1;SYK;IL15;NFAM1;SLC11A1;NCOA3;ACTL6A;WNT5A;NME2;TGFBR1;TGFBR2;FGR;HADHA;IL1A;SMO;IL1B;ADAM8;LCP1;GAS6;PLA2R1;PTGER4;CEBPB;FOXC1;LRP1;ROCK1;HDAC1;TXK;TWIST1;CXCR4;TNFRSF11A;MACROH2A1;AGPAT2;HCAR2;SDCBP;PDPN;STAT6;APOE;ZBTB7B;NKX6-1;RREB1;DECR1;WWTR1;XBP1;NIBAN2;TGFB1;BAD;T…
180	Positive Regulation Of Cysteine-Type Endopeptidase Activity (GO:2001056)	23/64	7.19354e-06	0.000178759	3.52511	41.7455	APAF1;SYK;BAD;NOD1;BCL10;NLRC4;MEFV;TNF;UACA;MALT1;PYCARD;REST;CASP8;AIM2;CLEC7A;MYC;CASP1;TNFSF10;NLRP3;BAK1;FADD;CTSD;LGMN
181	Positive Regulation Of Apoptotic Process (GO:0043065)	64/270	7.43872e-06	0.000183831	1.96295	23.1801	ITGB1;TNFAIP8;BTG1;TRADD;TNF;CTSS;IFIT2;PYCARD;LGALS1;RASSF2;CASP8;CTSL;CTSK;CASP3;ZC3H12A;TNFSF10;RACK1;CYP1B1;CTSH;EMILIN2;EMILIN1;CTSD;PHLDA1;TGM2;BNIP3L;TNFRSF12A;APAF1;SPHK2;PAWR;ANO6;TGFBR1;SFRP4;SFRP1;LATS2;IRF5;ITGA6;NUPR1;GRN;HTRA4;BCL10;NLRC4;STK4;SAV1;BCL2L11;MAP3K20;CCL3;RIPK1;FADD;BAK1;ECT2;ATG7;MCL1;TFAP2A;TFAP2B;GADD45B;GADD45A;BAD;TNFRSF10B;CFLAR;GADD45G;REST;MYBBP1A;STK17B;MAP3K11
182	Positive Regulation Of Interferon-Beta Production (GO:0032728)	16/36	7.76062e-06	0.000189103	5.02041	59.0724	ISG15;RNF135;MAVS;IRF3;STING1;OAS2;IRF1;OAS3;IRF7;TLR8;IRF5;TLR4;TLR3;RIGI;TLR2;TRIM56
183	Regulation Of Cell Adhesion (GO:0030155)	40/144	7.78209e-06	0.000189103	2.42308	28.5043	LAMA2;ROCK1;TNC;CXCR4;FBLN1;PRKX;LAMC1;NID1;TNF;PIK3CG;SPN;PLAU;MDK;CCL5;CXCR3;ERBB2;RAC2;IL12B;LPXN;CCR7;RSU1;CYTIP;TNPO1;TGM2;LYN;CD164;ANGPT1;SEMA4D;LAMB2;PLAUR;LAMB1;RHOD;CXCL12;FES;PLXNB2;ADAM8;PRKD2;TGFBI;P4HB;SIPA1
184	Fc Receptor Mediated Stimulatory Signaling Pathway (GO:0002431)	12/22	7.82117e-06	0.000189103	7.52402	88.4725	LYN;VAV3;FGR;HCK;FCER1G;SYK;PRKCD;FCGR2B;VAV1;PLD2;VAV2;MYO1G
185	Cellular Response To Low-Density Lipoprotein Particle Stimulus (GO:0071404)	12/22	7.82117e-06	0.000189103	7.52402	88.4725	ITGB1;FCER1G;SYK;ITGB2;CD9;TREM2;CD36;LCP1;TLR6;CD68;TLR4;MYD88
186	Cellular Response To Peptide (GO:1901653)	21/56	8.28674e-06	0.000199283	3.76889	44.0993	XBP1;VCAM1;ITGA4;LRP1;DDX11;PTPN22;TREM2;NOD1;FPR2;NOD2;IGF1;ICAM1;ZFP36L1;CASP4;MDM2;CD36;TLR6;FCGR2B;TLR4;RPL17;LGMN
187	Endothelial Cell Migration (GO:0043542)	17/40	8.47559e-06	0.000202734	4.6393	54.1793	STAT1;TNFSF12;PXN;PRKX;EMP2;FSTL1;RHOA;LOXL2;DPP4;CDH5;ADGRA2;RAB13;CYP1B1;LPXN;MYH9;LGALS8;S100A9
188	Positive Regulation Of B Cell Activation (GO:0050871)	20/52	8.67099e-06	0.000206305	3.92518	45.7501	VAV3;SASH3;CD74;CD40;XBP1;SPI1;SYK;KMT5C;NFATC2;NOD2;TIRAP;BST1;MMP14;PTPRC;INPP5D;GPR183;CD38;CD27;NCKAP1L;TNFRSF4
189	Cortical Actin Cytoskeleton Organization (GO:0030866)	11/19	8.77358e-06	0.000207641	8.61913	100.359	FMNL3;IKBKB;ROCK1;FHOD1;PLEK;RAB13;NCKAP1L;LCP1;TNF;RHOQ;LLGL2
190	Cellular Response To Growth Factor Stimulus (GO:0071363)	42/155	9.18614e-06	0.000216261	2.34209	27.1631	FOXC1;SHC1;HDAC1;HSPB1;CIB1;IQGAP1;ADAMTS12;ZFP36L2;EGFR;RELA;ZFP36L1;TMEM100;DLL4;ZFP36;RAP1A;CCL5;ERBB2;KDR;RACK1;CCL2;HAS2;CPNE3;ADAMTS7;MAP2K3;TGFB1;ANXA1;SPHK1;WNT5A;KLF4;BMP6;TGFBR1;TGFBR2;ERN1;EHD1;SFRP1;MAPKAPK2;PDE3A;GAS1;PRKD2;CD44;LGMN;LIMS1
191	Negative Regulation Of Macromolecule Metabolic Process (GO:0010605)	48/186	9.38378e-06	0.000219757	2.19341	25.392	NOTCH2;YAP1;SPI1;LRP1;HDAC1;PTPN22;CD3E;TNF;HIF1A;DLL4;CREB3L1;ZC3H12A;ATOH8;KDR;RACK1;CCL3;EMILIN1;LGALS9;APOE;HAVCR2;CCR1;MSR1;DAXX;TGFB1;NOS2;STAT3;CNPY2;WWP2;IGF1;PARP14;MMP8;PARP9;KLF4;NFKB1;PARP10;CLDN5;SFRP1;REST;RBL1;SMO;ID2;APLNR;ERP29;CD28;REL;LGMN;PICALM;ENG
192	Positive Regulation Of Cell Differentiation (GO:0045597)	66/283	9.55576e-06	0.000222619	1.92186	22.2136	IFITM1;BTG1;CSF1;TGFB1I1;AKR1B1;LAMC1;ACTB;LOXL2;TMEM100;ZFP36;GLIPR2;MDK;ZC3H12A;KDR;CD36;CMKLR1;PRKCH;ACTL6A;TENT5A;RHOA;TGFBR1;TGFBR2;SFRP1;IL1B;HOXB4;KCTD11;ADAM8;WDFY2;LCP1;IL6ST;DDR2;YAP1;FBN2;FOXC1;CEBPB;PKDCC;LAMA2;LRP5;TWIST1;NID1;MACROH2A1;ZFP36L1;SDCBP;RANBP3L;RAP1A;PDPN;APOB;ECT2;MSR1;WWTR1;XBP1;TGFB1;LAMB2;LAMB1;IGF1;BMP6;NFKB1;COL1A1;DAB2;REST;LRG1;FES;ID2;SNAI1;BMAL1;PF4
193	Positive Regulation Of Programmed Cell Death (GO:0043068)	59/245	9.96918e-06	0.00023022	2.00281	23.0644	ITGB1;TNFAIP8;TRADD;TNF;IFIT2;PYCARD;LGALS1;RASSF2;CASP8;CASP3;TNFSF10;RACK1;CYP1B1;EMILIN2;EMILIN1;CTSD;PHLDA1;TGM2;GBP5;BNIP3L;SYK;TNFRSF12A;APAF1;SPHK2;PAWR;ANO6;SFRP4;SFRP1;LATS2;IRF5;ITGA6;HTRA4;BCL10;NLRC4;STK4;TMEM164;SAV1;BCL2L11;CLEC7A;MAP3K20;RIPK1;FADD;BAK1;ECT2;GBP2;ATG7;MCL1;GBP3;GADD45B;NOS2;GADD45A;BAD;LAPTM5;TNFRSF10B;CFLAR;GADD45G;REST;STK17B;MAP3K11
194	Positive Regulation Of Hydrolase Activity (GO:0051345)	46/176	9.98497e-06	0.00023022	2.23077	25.686	ARHGAP11A;BCAR3;DOCK6;ITGB1;CD40;ROCK1;DOCK8;ASAP3;C9ORF72;RASGRP4;CTSS;DOCK10;DOCK11;RAP1A;CCL8;CCL7;RGS1;CTSL;CTSK;CCL5;PSAP;CCL4;ERBB2;RACK1;CCL3;CTSH;CCL2;SNX9;RSU1;CCL19;ECT2;TGM2;S100A10;MAP4K4;CCL22;RIPK3;SEMA4D;ARAP1;RHOC;RHOA;SFRP1;SNX18;RGS10;ITGA6;PICALM;LIMS1
195	Regulation Of Type I Interferon-Mediated Signaling Pathway (GO:0060338)	15/33	1.06628e-05	0.000244589	5.22829	59.8574	PTPN1;RBM47;STAT2;WNT5A;NLRC5;ISG15;SAMHD1;USP18;MAVS;STING1;OAS3;PTPN6;FADD;IKBKE;TRIM56
196	Protein Catabolic Process (GO:0030163)	31/102	1.1352e-05	0.000259069	2.74691	31.2767	CTSZ;CTSW;TCIRG1;DTX4;CLN8;CTSS;MALT1;CLN5;CASP7;CASP8;CTSL;CASP3;CTSK;DDI2;LAMP2;CAPN3;CTSH;RIPK1;APOE;SLC16A3;TRIM21;CTSD;CTSC;ADAMTS7;CTSB;BNIP3L;MANBA;PSMA6;MDM2;TPP1;LGMN
197	Plasma Membrane Invagination (GO:0099024)	13/26	1.14222e-05	0.000259348	6.2712	71.366	MSR1;ITGAM;ITGB2;ARHGAP25;RHOA;CDC42;SNX18;BIN2;MYH9;SNX9;CD36;FCGR2B;DOCK1
198	Positive Regulation Of Innate Immune Response (GO:0045089)	18/45	1.28249e-05	0.000289727	4.18502	47.1406	GBP5;TASL;RBM47;SPI1;WNT5A;NLRC5;FPR2;IFI35;TIRAP;MAVS;PLSCR1;MYO1C;STING1;CCL5;TLR8;FADD;IKBKE;TRIM56
199	Cytosolic Pattern Recognition Receptor Signaling Pathway (GO:0002753)	12/23	1.42966e-05	0.000319744	6.83962	76.2993	RNF135;MAVS;IRF3;STING1;OAS3;DHX58;TIFA;IRF7;CGAS;TNFAIP3;TRIM25;RIGI
200	Regulation Of T Cell Migration (GO:2000404)	12/23	1.42966e-05	0.000319744	6.83962	76.2993	PYCARD;SPN;CXCL10;CD200R1;CXCL12;DOCK8;CCL5;APOD;TNFRSF14;CCR6;AIF1;RHOA
201	Regulation Of Monocyte Chemotactic Protein-1 Production (GO:0071637)	8/11	1.45528e-05	0.000323855	16.7025	186.028	CD84;SYK;CLEC7A;IL1B;OAS3;TWIST1;APOD;LGALS9
202	Peptide Biosynthetic Process (GO:0043043)	42/158	1.53002e-05	0.0003388	2.28111	25.2922	RPL5;RPL10;RPL31;RPL34;RPLP0;FURIN;RRBP1;RPL10A;RPL9;GGTA1;RPL7;RPS4X;RPS14;RPL7A;RPS17;RPS16;RPL36AL;RPS18;RPL35;RPS11;RPL18;RPL17;RPS13;RPL19;RPS9;RPL21;RPS8;RPL35A;RPSA;RPS26;MRPL52;RPS25;RPS27;TNIP1;RPL27A;RPL37A;RPL27;RPS20;RPL26;FAU;RPS24;RPS23
203	Positive Regulation Of Type II Interferon Production (GO:0032729)	21/58	1.55939e-05	0.000343604	3.56476	39.457	IL1R1;SLC11A1;TXK;PTPN22;ISG15;TYK2;PYCARD;CD2;CLEC7A;IL1B;IL12B;TLR8;SLAMF6;LGALS9;CD14;FADD;TLR4;TLR3;IL18R1;CCR2;SLAMF1
204	Regulation Of Interleukin-17 Production (GO:0032660)	15/34	1.66512e-05	0.000365103	4.95283	54.4962	TGFB1;IL15;SPHK1;RFTN1;OSM;NOD2;TYK2;LY9;FOXP3;IL12B;NCKAP1L;SLAMF6;ZBTB7B;TLR4;MYD88
205	Fc-gamma Receptor Signaling Pathway Involved In Phagocytosis (GO:0038096)	11/20	1.70594e-05	0.000372228	7.66101	84.1088	LYN;VAV3;FGR;HCK;SYK;PRKCD;FCGR2B;VAV1;PLD2;VAV2;MYO1G
206	Cellular Response To Type I Interferon (GO:0071357)	16/38	1.79683e-05	0.000390156	4.56348	49.8647	IFITM3;IFNAR2;IFITM1;SP100;IFITM2;STAT1;STAT2;TYK2;IFIT1;TANK;MAVS;IFI27;OAS2;IKBKE;MYD88;IFNAR1
207	Epithelial Cell Migration (GO:0010631)	18/46	1.83641e-05	0.000394916	4.03532	44.0057	KANK2;KANK1;ROCK1;STAT1;TNFSF12;PXN;PRKX;FSTL1;RHOA;LOXL2;DPP4;ZEB2;LRG1;ADGRA2;CYP1B1;LPXN;PKN1;S100A9
208	Regulation Of Interleukin-10 Production (GO:0032653)	18/46	1.83641e-05	0.000394916	4.03532	44.0057	CD274;SYK;STAT3;ISG15;NOD2;PDCD1LG2;MMP8;FOXP3;PYCARD;TYROBP;CLEC7A;PLCG2;CD28;IL12B;LGALS9;FCGR2B;JAK3;TLR4
209	Regulation Of Mast Cell Degranulation (GO:0043304)	9/14	1.85874e-05	0.000395456	11.277	122.841	LYN;FGR;CD84;SYK;CD300A;SPHK2;FES;LGALS9;UNC13D
210	Regulation Of Superoxide Anion Generation (GO:0032928)	9/14	1.85874e-05	0.000395456	11.277	122.841	ITGAM;TGFB1;TYROBP;SYK;CLEC7A;ITGB2;PRKCD;FPR2;CD177
211	T Cell Migration (GO:0072678)	10/17	1.89196e-05	0.000395456	8.95221	97.358	CXCL10;CXCL11;GPR183;CCL3;MSN;PIK3CD;CCR6;PIK3CG;CXCL16;MYO1G
212	Aorta Morphogenesis (GO:0035909)	10/17	1.89196e-05	0.000395456	8.95221	97.358	PDGFRB;DLL4;TFAP2B;EFEMP2;JAG1;LRP1;RBPJ;ADAMTS9;TGFBR2;ENG
213	Hippo Signaling (GO:0035329)	10/17	1.89196e-05	0.000395456	8.95221	97.358	YAP1;WWTR1;MOB1A;LATS2;AMOTL2;AMOTL1;FAT4;STK4;TEAD1;SAV1
214	Response To Interferon-Alpha (GO:0035455)	10/17	1.89196e-05	0.000395456	8.95221	97.358	IFITM3;IFNAR2;BST2;IFITM1;IFITM2;AXL;MX2;EIF2AK2;GAS6;IFNAR1
215	Cortical Cytoskeleton Organization (GO:0030865)	13/27	1.9246e-05	0.000400407	5.82292	63.2265	ROCK1;FHOD1;PLEK;RHOG;TNF;IKBKB;FMNL3;TRPV4;RAB13;NCKAP1L;LCP1;RHOQ;LLGL2
216	Positive Regulation Of GTPase Activity (GO:0043547)	56/234	2.00602e-05	0.000415414	1.98514	21.4728	ARHGAP11A;BCAR3;DOCK6;ITGB1;CD40;DOCK8;CXCL13;DOCK10;DOCK11;SYDE1;RGS1;TBC1D10C;RACK1;CCR7;TBC1D22A;TGM2;RHOG;TBC1D2B;ARAP1;GMIP;ARHGAP45;TBC1D1;SFRP1;TBC1D4;TAX1BP3;ITGA6;ARHGEF5;ASAP3;C9ORF72;RASGRP4;RAP1A;CCL8;CCL7;CCL5;CCL4;ERBB2;CCL3;CCL2;SNX9;RSU1;CCL19;ECT2;S100A10;MAP4K4;TBC1D8B;CCL22;SEMA4D;GRTP1;ARHGAP29;ARHGAP25;ARHGAP24;SNX18;RGS10;SIPA1;LIMS1;PICALM
217	Positive Regulation Of Stress-Activated MAPK Cascade (GO:0032874)	31/105	2.15574e-05	0.000444361	2.63509	28.3135	SPI1;NOD2;PYCARD;SDCBP;RASSF2;ZC3H12A;RIPK1;CCR7;CCL19;SASH1;SLAMF1;GADD45B;GADD45A;FZD7;SPHK1;SEMA4C;EIF2AK2;TRAF2;TRAF1;MMP8;TIRAP;GADD45G;TAOK3;IL1B;TRAF5;CD27;RELL1;LTBR;FCGR2B;MAP3K11;TLR3
218	Endodermal Cell Differentiation (GO:0035987)	14/31	2.30161e-05	0.000470097	5.1652	55.1608	ITGB5;ITGA4;MMP2;COL12A1;ITGB2;FN1;LAMB1;MMP8;MMP9;MMP14;COL4A2;COL6A1;COL8A1;ITGA5
219	Regulation Of Macrophage Activation (GO:0043030)	14/31	2.30161e-05	0.000470097	5.1652	55.1608	CEBPA;CD74;CD84;SPHK1;WNT5A;IL31RA;NR1H3;MMP8;THBS1;GPR137B;ZC3H12A;TLR6;FCGR2B;TLR4
220	Positive Regulation Of Interleukin-17 Production (GO:0032740)	12/24	2.50007e-05	0.000508309	6.26929	66.4332	TGFB1;IL15;SPHK1;RFTN1;OSM;IL12B;SLAMF6;NOD2;TYK2;ZBTB7B;LY9;MYD88
221	B Cell Homeostasis (GO:0001782)	7/9	2.63751e-05	0.000529039	21.9154	231.056	DOCK10;LYN;DOCK11;TNFRSF13B;TNFAIP3;NCKAP1L;GAPT
222	Regulation Of Mast Cell Activation (GO:0033003)	7/9	2.63751e-05	0.000529039	21.9154	231.056	LYN;MILR1;CD84;PLSCR1;CD300LF;NECTIN2;CRLF2
223	Wound Healing, Spreading Of Epidermal Cells (GO:0035313)	7/9	2.63751e-05	0.000529039	21.9154	231.056	ITGB1;MMP12;ADAM17;LRG1;COL5A1;ITGA5;ARHGAP24
224	Pyroptosis (GO:0070269)	13/28	3.13921e-05	0.000624075	5.43441	56.3492	GSDMD;TREM2;NLRC4;MEFV;PYCARD;CASP8;IFI27;CASP3;CASP4;CASP1;MAP3K20;NLRP3;TRIM21
225	Regulation Of Platelet Activation (GO:0010543)	13/28	3.13921e-05	0.000624075	5.43441	56.3492	LYN;PDGFRA;FCER1G;SYK;TXK;PLEK;PLA2G4A;SELP;THBD;C1QTNF1;TEC;FLNA;TLR4
226	Positive Regulation Of Cell Adhesion (GO:0045785)	27/88	3.38366e-05	0.000666769	2.78222	28.6401	FOXC2;ECM2;LAMA2;CIB1;LAMC1;NID1;TNF;MDK;CCL5;ERBB2;IL12B;CCR7;NCKAP1L;RSU1;TNPO1;TGM2;SYK;LAMB2;LAMB1;RHOD;CCDC80;CXCL12;ADAM9;ADAM8;PRKD2;P4HB;LIMS1
227	Negative Regulation Of Innate Immune Response (GO:0045824)	19/52	3.38378e-05	0.000666769	3.6144	37.2063	GRN;STAT2;NLRC5;CGAS;TNFAIP3;ACOD1;TRAFD1;IRAK3;NLRC3;ISG15;DTX4;SAMHD1;USP18;MYO1C;OAS3;DHX58;SLAMF8;SERPING1;TRIM21
228	Positive Regulation Of Protein Kinase B Signaling (GO:0051897)	28/93	3.58002e-05	0.000702343	2.70808	27.7241	ITGB1;PIK3CD;TNF;THBS1;PIK3CG;EGFR;PIK3R5;CCL3;CCR7;CCL19;OSBPL8;TGFB1;MYOC;ANGPT1;F10;GDF15;IGF2;OSM;IGF1;TGFBR1;F7;P2RX4;AXL;CHI3L1;HCLS1;HPSE;GAS6;ENG
229	Antigen Processing And Presentation Of Peptide Antigen Via MHC Class I (GO:0002474)	10/18	3.7291e-05	0.00072523	7.83273	79.8684	PDIA3;FCER1G;HFE;ERAP1;TAP2;TAP1;CALR;IFI30;B2M;TAPBP
230	Positive Regulation Of Monocyte Chemotaxis (GO:0090026)	10/18	3.7291e-05	0.00072523	7.83273	79.8684	CCR1;CXCL10;CXCL12;CCL5;MOSPD2;ANO6;FPR2;PLA2G7;CCR2;LGMN
231	Lymphocyte Chemotaxis (GO:0048247)	17/44	3.78986e-05	0.000732973	3.95108	40.2244	CCL22;PIK3CD;CXCL13;PIK3CG;CXCL16;CH25H;CXCL10;CXCL11;CCL8;CCL7;CCL5;GPR183;CCL4;CCL3;CCL2;CCL19;GAS6
232	MyD88-dependent Toll-Like Receptor Signaling Pathway (GO:0002755)	8/12	3.83447e-05	0.000732973	12.5262	127.377	TNIP1;IRAK2;IRAK3;IRAK4;REG3G;TLR6;TLR4;TIRAP
233	Positive Regulation Of T-helper Cell Differentiation (GO:0045624)	8/12	3.83447e-05	0.000732973	12.5262	127.377	CD86;CD80;NFKBIZ;RARA;NLRP3;CCL19;NFKBID;MALT1
234	Positive Regulation Of Myeloid Leukocyte Mediated Immunity (GO:0002888)	8/12	3.83447e-05	0.000732973	12.5262	127.377	MAVS;ITGAM;SPI1;TICAM2;TYROBP;ITGB2;CD177;RIGI
235	Positive Regulation Of Myeloid Leukocyte Differentiation (GO:0002763)	16/40	3.86481e-05	0.00073563	4.1827	42.5005	CCR1;CD74;CSF1;TNFRSF11A;TNF;ZFP36L1;RUNX1;CD4;CASP8;FES;ID2;IL12B;HCLS1;RIPK1;FADD;PF4
236	Regulation Of Small GTPase Mediated Signal Transduction (GO:0051056)	33/118	4.03769e-05	0.00076528	2.44231	24.7095	ARHGAP11A;ARHGAP9;DOCK8;ARHGAP19;ARHGAP18;ARHGAP4;FGD3;GNA13;SYDE1;AKAP13;ARHGEF40;ECT2;CGNL1;TGM2;VAV3;SWAP70;PLEKHG6;ARHGAP29;ARHGAP28;MYO9B;ARAP1;GMIP;ARHGAP25;RHOD;VAV1;ARHGAP45;VAV2;MRAP;ARHGAP30;SPATA13;ARHGEF1;DOCK2;ARHGEF5
237	Regulation Of Monocyte Chemotaxis (GO:0090025)	12/25	4.20436e-05	0.000777967	5.7867	58.3114	CCR1;LYN;CXCL10;CXCL12;CCL5;MOSPD2;SLAMF8;ANO6;FPR2;PLA2G7;CCR2;LGMN
238	Cellular Response To Interleukin-2 (GO:0071352)	6/7	4.24377e-05	0.000777967	37.5577	378.111	STAT5A;IL2RA;IL2RB;STAT3;IL2RG;JAK3
239	Growth Hormone Receptor Signaling Pathway Via JAK-STAT (GO:0060397)	6/7	4.24377e-05	0.000777967	37.5577	378.111	LYN;STAT5A;PTPN1;STAT3;STAT6;JAK3
240	Interleukin-2-Mediated Signaling Pathway (GO:0038110)	6/7	4.24377e-05	0.000777967	37.5577	378.111	STAT5A;IL2RA;IL2RB;STAT3;IL2RG;JAK3
241	Leukocyte Aggregation (GO:0070486)	6/7	4.24377e-05	0.000777967	37.5577	378.111	SEMA4D;IL1B;RAC2;S100A9;CD44;S100A8
242	Regulation Of CD8-positive, Alpha-Beta T Cell Differentiation (GO:0043376)	6/7	4.24377e-05	0.000777967	37.5577	378.111	SOCS1;NCKAP1L;SLC4A2;ZBTB7B;RUNX3;RUNX1
243	Regulation Of Dendritic Cell Chemotaxis (GO:2000508)	6/7	4.24377e-05	0.000777967	37.5577	378.111	SLAMF8;CCR7;CALR;CCR6;LGALS9;GAS6
244	Regulation Of Lymphocyte Apoptotic Process (GO:0070228)	6/7	4.24377e-05	0.000777967	37.5577	378.111	LYN;CD274;LGALS3;CD3G;PRKD2;JAK3
245	Negative Regulation Of DNA-binding Transcription Factor Activity (GO:0043433)	39/149	4.4098e-05	0.000805104	2.23203	22.3853	SP100;SPI1;NLRC5;TNFAIP3;NLRC3;ARRB2;PKD2;PYCARD;ADGRG3;FOXS1;IRAK2;ADORA3;TMSB4X;ZC3H12A;PIM1;CYP1B1;NLRP3;E2F2;FLNA;TNFRSF4;TRIM21;CMKLR1;HAVCR2;ANXA4;IRAK3;WWP2;KLF4;FOXP3;PARP10;SFRP4;DAP;NLRP12;AIM2;ID2;BCL3;ID3;NUPR1;NFKBIE;GAS6
246	Negative Regulation Of T Cell Activation (GO:0050868)	18/49	4.98641e-05	0.00089984	3.64417	36.0999	CD86;CD274;CEBPB;PLA2G2D;CD80;LAPTM5;PTPN22;PDCD1LG2;FOXP3;LAX1;SPN;LGALS3;GPNMB;NCKAP1L;TNFAIP8L2;FCGR2B;JAK3;HAVCR2
247	Negative Regulation Of Tumor Necrosis Factor Superfamily Cytokine Production (GO:1903556)	18/49	4.98641e-05	0.00089984	3.64417	36.0999	CD274;C5AR2;TNFAIP3;PTPN22;IRAK3;NLRC3;IGF1;POMC;ELF4;ZC3H12A;RARA;SIRPA;PTPN6;LGALS9;GAS6;TLR4;HAVCR2;SLAMF1
248	Regulation Of Basement Membrane Organization (GO:0110011)	5/5	4.98905e-05	0.00089984	86200	853870	LAMA2;LAMB2;LAMB1;LAMC1;NID1
249	Dendritic Cell Differentiation (GO:0097028)	11/22	5.48811e-05	0.000981932	6.26737	61.485	LYN;BATF2;BATF3;IRF8;TREM2;CCR7;CCL19;LGALS9;GAS6;BATF;TGFBR2
250	Regulation Of Mononuclear Cell Migration (GO:0071675)	11/22	5.48811e-05	0.000981932	6.26737	61.485	LYN;LGALS3;STK10;CSF1;MDK;CCL5;MSN;THBS1;TNF;BMP5;CMKLR1
251	Type I Interferon-Mediated Signaling Pathway (GO:0060337)	15/37	5.58694e-05	0.000995632	4.2767	41.8796	IFITM3;IFNAR2;IFITM1;SP100;IFITM2;STAT1;STAT2;TYK2;TANK;MAVS;IFI27;OAS2;IKBKE;MYD88;IFNAR1
252	Peptidyl-Tyrosine Modification (GO:0018212)	19/54	6.18154e-05	0.00109289	3.40746	33.0229	PDGFRB;BLK;LYN;PDGFRA;PKDCC;SYK;EGFR;FGR;HCK;EFEMP1;LCK;ABI3;FES;ERBB2;KDR;PTPN6;JAK3;FGFR2;DDR2
253	Regulation Of Blood Vessel Endothelial Cell Migration (GO:0043535)	19/54	6.18154e-05	0.00109289	3.40746	33.0229	MAP2K3;STAT5A;CD40;ANGPT2;TGFB1;ANGPT1;GADD45A;HSPB1;PRCP;ETS1;TNF;HIF1A;THBS1;ADAM17;P2RX4;TMSB4X;KDR;PRKD2;APOE
254	Intracellular Iron Ion Homeostasis (GO:0006879)	18/50	6.79315e-05	0.00119611	3.53009	33.8783	ATP6V1G1;SCARA5;FRRS1;HFE;SLC11A1;SLC11A2;SLC40A1;CYB561A3;SLC39A14;CP;BMP6;FTH1;MYC;FLVCR1;ATP6V0A2;HMOX1;B2M;PICALM
255	Regulation Of Vascular Endothelial Growth Factor Production (GO:0010574)	12/26	6.82908e-05	0.00119611	5.37305	51.5369	C3;CCBE1;IL1A;TGFB1;IL1B;CYP1B1;BRCA1;HPSE;SULF1;IL6ST;HIF1A;CCR2
256	Positive Regulation Of JNK Cascade (GO:0046330)	24/77	6.84887e-05	0.00119611	2.84459	27.2763	GADD45B;GADD45A;FZD7;TRAF2;TRAF1;NOD2;MMP8;TIRAP;GADD45G;PYCARD;SDCBP;RASSF2;TAOK3;IL1B;TRAF5;CD27;CCR7;RIPK1;CCL19;LTBR;FCGR2B;TLR3;MAP3K11;SLAMF1
257	Hemopoiesis (GO:0030097)	29/101	6.87233e-05	0.00119611	2.532	24.2703	NOTCH2;CEBPA;CEBPB;TNFRSF13B;PLEK;PRKX;RASGRP4;ZFP36L2;LYL1;MKNK2;KDR;SH2B3;LYN;CD164;JAG1;TGFB1;WNT5A;RUNX3;KLF3;TIRAP;RUNX1;ETV6;TGFBR2;TGFBR3;SFRP1;PTPRC;LCK;IL7R;FGFR2
258	Regulation Of Phosphorylation (GO:0042325)	25/82	7.31907e-05	0.00126892	2.75554	26.2395	CDKN1A;CDKN1B;MCM7;ROCK1;NLRC5;HSPB1;BCL10;THBS1;EGFR;IKBKB;CDH5;SDCBP;SOCS1;CCL5;SLAMF8;NCKAP1L;FNIP2;LYN;FZD7;STAT2;FN1;EMP2;IGF1;PLXNB2;ITGA6
259	Positive Regulation Of Blood Vessel Endothelial Cell Migration (GO:0043536)	17/46	7.34973e-05	0.00126932	3.67817	35.0097	MAP2K3;STAT5A;FOXC2;CD40;ANXA1;TGFB1;ANGPT1;HSPB1;CIB1;ETS1;HIF1A;THBS1;P2RX4;TMSB4X;KDR;HMOX1;PRKD2
260	Cellular Response To Interleukin-15 (GO:0071350)	7/10	7.73706e-05	0.00131589	14.6094	138.306	STAT5A;IL15;MFAP3;IL2RB;STAT3;IL2RG;JAK3
261	Interleukin-15-Mediated Signaling Pathway (GO:0035723)	7/10	7.73706e-05	0.00131589	14.6094	138.306	STAT5A;IL15;MFAP3;IL2RB;STAT3;IL2RG;JAK3
262	Positive Regulation Of B Cell Differentiation (GO:0045579)	7/10	7.73706e-05	0.00131589	14.6094	138.306	MMP14;XBP1;SPI1;SYK;INPP5D;CD27;NCKAP1L
263	Regulation Of Toll-Like Receptor 2 Signaling Pathway (GO:0034135)	7/10	7.73706e-05	0.00131589	14.6094	138.306	LYN;TLR1;TNFAIP3;CYBA;TREM2;TLR6;TIRAP
264	Negative Regulation Of I-kappaB kinase/NF-kappaB Signaling (GO:0043124)	16/42	7.79581e-05	0.00132086	3.86051	36.5178	STAT1;TNFAIP3;RHOH;NLRC3;TREM2;ARRB2;TANK;PYCARD;NLRP12;CASP8;TNIP1;TNIP3;ZC3H12A;RIPK1;SLC39A8;TRIM59
265	Positive Regulation Of Protein Phosphorylation (GO:0001934)	79/377	7.90884e-05	0.00133495	1.67525	15.8226	BCAR3;CD40;CDKN1A;CSF1;CD80;HFE;CIB1;TREM2;TNF;FGF7;RASSF2;KDR;RACK1;ENPP2;LEPR;CCR7;MAP2K3;DAXX;IL15;SPHK1;PLAUR;MMP9;TGFBR1;MOB3A;TGFBR2;TWSG1;ADAM17;BANK1;IL1B;APLNR;ERP29;HCLS1;CHI3L1;PRKD2;LCP2;WDFY2;ITGA5;GAS6;CD44;DDR2;ENG;CEMIP;RALB;FPR2;IQGAP1;STK4;EGFR;C3;SDCBP;RAP1A;GPNMB;ERBB2;PLCG2;SNX9;RIPK1;TNFRSF14;CCL19;S1PR2;PAK2;FNIP2;LYN;NIBAN1;CD74;TGFB1;ANGPT1;SEMA4D;GDF15;IGF2;OSM;IGF1;BMP6…
266	B Cell Activation (GO:0042113)	27/92	7.99749e-05	0.00134484	2.6104	24.626	CD86;ITGB1;CD40;PIK3CD;MALT1;ADGRG3;CD79B;LYL1;CD79A;CASP8;BLNK;PLCG2;JAK3;TPD52;VCAM1;ITGA4;NFAM1;PAX5;LAX1;LAT2;KLF6;PTPRC;BANK1;GPR183;SLC25A5;MS4A1;CD22
267	Response To Peptide (GO:1901652)	15/38	8.05876e-05	0.00135007	4.09052	38.5579	STAT5A;ANXA1;STAT1;MMP2;STAT2;MMP3;STAT3;NOD2;REG3G;MMP9;MMP12;MMP13;STAT4;STAT6;IRF5
268	Positive Regulation Of Lymphocyte Migration (GO:2000403)	9/16	8.17191e-05	0.00135381	8.05406	75.8066	PYCARD;SPN;CXCL10;CXCL12;DOCK8;CCL5;TNFRSF14;AIF1;RHOA
269	Regulation Of B Cell Receptor Signaling Pathway (GO:0050855)	9/16	8.17191e-05	0.00135381	8.05406	75.8066	LYN;PRKCH;CD300A;NFAM1;LPXN;PTPN22;GCSAM;FCGR2B;CD22
270	Regulation Of Establishment Of Endothelial Barrier (GO:1903140)	9/16	8.17191e-05	0.00135381	8.05406	75.8066	IKBKB;CDH5;CLDN5;ROCK1;IL1B;S1PR3;S1PR2;TNF;TNFRSF1A
271	Negative Regulation Of Interleukin-12 Production (GO:0032695)	8/13	8.75837e-05	0.00143503	10.0203	93.6193	TLR8;IRAK3;CCR7;MEFV;THBS1;JAK3;CMKLR1;SLAMF1
272	Positive Regulation Of Leukocyte Degranulation (GO:0043302)	8/13	8.75837e-05	0.00143503	10.0203	93.6193	FGR;ITGAM;KLRC2;SYK;LAMP1;SPHK2;ITGB2;CD177
273	Positive Regulation Of Superoxide Anion Generation (GO:0032930)	8/13	8.75837e-05	0.00143503	10.0203	93.6193	ITGAM;TGFB1;TYROBP;SYK;CLEC7A;ITGB2;PRKCD;FPR2
274	Immune Response-Activating Cell Surface Receptor Signaling Pathway (GO:0002429)	11/23	9.20838e-05	0.00149236	5.74476	53.3849	LYN;FCER1G;C5AR2;CD19;C5AR1;C3AR1;FPR2;LAX1;SH2B2;SPG21;CMKLR1
275	Negative Regulation Of Lymphocyte Activation (GO:0051250)	11/23	9.20838e-05	0.00149236	5.74476	53.3849	LGALS3;GPNMB;LST1;LAPTM5;TNFAIP3;PTPN22;TNFAIP8L2;FCGR2B;LAX1;SAMSN1;JAK3
276	Regulation Of Toll-Like Receptor 4 Signaling Pathway (GO:0034143)	11/23	9.20838e-05	0.00149236	5.74476	53.3849	LYN;TICAM2;NINJ1;NR1H3;TNFAIP3;PTPN22;TREM2;IFI35;CD14;RAB7B;TIRAP
277	Negative Regulation Of Tumor Necrosis Factor Production (GO:0032720)	17/47	0.000100445	0.00161615	3.55535	32.7302	C5AR2;TNFAIP3;NLRC3;PTPN22;IRAK3;IGF1;POMC;ELF4;ZC3H12A;RARA;SIRPA;PTPN6;LGALS9;GAS6;TLR4;HAVCR2;SLAMF1
278	Positive Regulation Of Smooth Muscle Cell Proliferation (GO:0048661)	17/47	0.000100445	0.00161615	3.55535	32.7302	PDGFRB;TGFB1;IGFBP5;HDAC1;STAT1;MMP2;IGF1;AIF1;THBS1;TNF;MMP9;ERN1;P2RY6;CCL5;ID2;HMOX1;LDLRAP1
279	Regulation Of GTPase Activity (GO:0043087)	50/214	0.000103685	0.0016623	1.92107	17.6242	ARHGAP9;ARHGAP11A;BCAR3;DOCK6;ITGB1;CD40;DOCK8;DOCK10;DOCK11;RGS1;RACK1;TMED2;TGM2;VAV3;ARAP1;GMIP;VAV1;VAV2;MRAP;SFRP1;RASA4;ITGA6;ARHGEF5;ASAP3;C9ORF72;RASGRP4;FGD3;KLRK1;RAP1A;CCL8;CCL7;CCL5;CCL4;ERBB2;CCL3;CCL2;SNX9;RSU1;CCL19;ECT2;S100A10;MAP4K4;CCL22;SEMA4D;GPR137B;SNX18;RGS10;PLXNB2;LIMS1;PICALM
280	Regulation Of Peptidase Activity (GO:0052547)	12/27	0.000107527	0.00171774	5.01456	45.8219	CSTB;ECM1;HDAC1;CTSL;CTSK;SVBP;CTSH;FURIN;CST7;CTSS;PSMB8;CTSB
281	Positive Regulation Of Cell-Matrix Adhesion (GO:0001954)	16/43	0.000108353	0.00172478	3.71731	33.9395	CSF1;ROCK1;MYOC;PLEKHA2;CIB1;EMP2;CD3E;EFEMP2;SFRP1;CDK6;KDR;CCR7;CD36;MAP4K4;S100A10;LIMS1
282	Negative Regulation Of Lymphocyte Proliferation (GO:0050672)	15/39	0.000114343	0.00181368	3.91985	35.5778	CD86;LYN;CD274;CEBPB;PLA2G2D;TNFRSF13B;CD300A;CD80;LST1;PDCD1LG2;FOXP3;SPN;TYROBP;GPNMB;FCGR2B
283	Endoderm Formation (GO:0001706)	14/35	0.000117205	0.0018525	4.18038	37.8391	ITGB5;ITGA4;MMP2;COL12A1;ITGB2;FN1;LAMB1;MMP8;MMP9;MMP14;COL4A2;COL6A1;COL8A1;ITGA5
284	Negative Regulation Of Extrinsic Apoptotic Signaling Pathway (GO:2001237)	22/70	0.000118178	0.0018613	2.87789	26.0257	GPX1;EYA1;EYA2;AKR1B1;TNFAIP3;BRCA1;CFLAR;IGF1;TNF;THBS1;TGFBR1;RELA;ICAM1;BMP5;LGALS3;IL1A;IL1B;HMOX1;ITGA6;RIPK1;MCL1;PF4
285	Microglial Cell Activation (GO:0001774)	10/20	0.000120896	0.00189079	6.26545	56.5181	C1QA;GRN;ITGAM;TYROBP;IFNGR1;C5AR1;ITGB2;TREM2;AIF1;TNF
286	Positive Regulation Of Lipid Storage (GO:0010884)	10/20	0.000120896	0.00189079	6.26545	56.5181	C3;EHD1;MSR1;ZC3H12A;APOC4;PLIN2;LCP1;OSBPL11;IKBKE;NFKB1
287	Macromolecule Biosynthetic Process (GO:0009059)	44/183	0.000131593	0.00205093	1.9931	17.81	RPL5;RPL10;RPL31;RPL34;RPLP0;GCNT1;RRBP1;RPL10A;RPL9;RPL7;RPS4X;RPS14;RPL7A;RPS17;RPS16;RPL36AL;RPS18;RPL35;APOE;RPS11;RPL18;RPL17;RPS13;RPL19;RPS9;RPL21;RPS8;SLC11A1;RPL35A;RPSA;RPS26;MRPL52;RPS25;RPS27;COL5A1;TNIP1;RPL27A;RPL37A;RPL27;RPS20;RPL26;FAU;RPS24;RPS23
288	Positive Regulation Of Peptidyl-Tyrosine Phosphorylation (GO:0050731)	34/130	0.000134142	0.00208339	2.22738	19.8607	CD40;CD80;TREM2;TNF;FGF7;CCL5;ENPP2;PLCG2;IL12B;TNFRSF14;PAK2;LYN;CD74;PTPN1;TGFB1;ANGPT1;SEMA4D;IL15;IGF2;IL31RA;OSM;IGF1;PARP14;PARP9;BMP6;TNFRSF1A;PTPRC;BANK1;NOX4;HCLS1;ITGA5;IL6ST;GAS6;CD44
289	Positive Regulation Of Endothelial Cell Migration (GO:0010595)	25/85	0.0001393	0.00215601	2.61731	23.2388	FOXC2;CD40;GRN;HSPB1;PIK3CD;ETS1;HIF1A;THBS1;PIK3CG;TMSB4X;ZC3H12A;ATOH8;KDR;SASH1;MAP2K3;STAT5A;TGFB1;ANGPT1;WNT5A;SMOC2;ADAM17;P2RX4;PRKD2;CALR;LGMN
290	Bone Development (GO:0060348)	16/44	0.000148613	0.00227858	3.58434	31.593	PTGER4;TFAP2A;MYOC;LRRC17;LRP5;SULF1;BMP6;SFRP4;CYP26B1;RANBP3L;MMP13;PTPRC;SH3PXD2B;OGN;FGFR2;TGM2
291	Positive Regulation Of Chemotaxis (GO:0050921)	16/44	0.000148613	0.00227858	3.58434	31.593	PDGFRB;TGFB1;HSPB1;TREM2;AIF1;THBS1;F7;SMOC2;P2RX4;MDK;TMSB4X;KDR;PRKD2;CCL19;CCR2;LGMN
292	Positive Regulation Of Vascular Endothelial Growth Factor Production (GO:0010575)	11/24	0.000148847	0.00227858	5.30254	46.7292	C3;CCBE1;IL1A;TGFB1;IL1B;CYP1B1;BRCA1;HPSE;SULF1;IL6ST;HIF1A
293	MyD88-independent Toll-Like Receptor Signaling Pathway (GO:0002756)	6/8	0.000149766	0.00227858	18.7778	165.365	CD40;TICAM2;IRF3;TNIP3;TLR6;TLR4
294	Negative Regulation Of Leukocyte Degranulation (GO:0043301)	6/8	0.000149766	0.00227858	18.7778	165.365	CD84;SPI1;CD300A;NCKAP1L;LGALS9;FCGR2B
295	Positive Regulation Of Leukocyte Adhesion To Vascular Endothelial Cell (GO:1904996)	9/17	0.000152369	0.00230252	7.04689	61.9366	SELP;MDK;ITGB2;ETS1;SELE;TNF;FUT4;RELA;RHOA
296	Toll-Like Receptor 4 Signaling Pathway (GO:0034142)	9/17	0.000152369	0.00230252	7.04689	61.9366	TICAM2;MYO1C;TNIP3;LY96;LGALS9;PIK3AP1;TLR4;TIRAP;MYD88
297	Negative Regulation Of Cell Population Proliferation (GO:0008285)	78/379	0.000160971	0.00242432	1.63665	14.295	COL18A1;IFITM1;BTG2;CDKN1A;BTG1;CDKN1B;TGFB1I1;AKR1B1;TNFAIP3;CIB1;CXCL1;TREM2;IFI35;PKD2;ETS1;IFIT3;SOX2;ADAMTS1;FTH1;MYC;ADORA3;CYP1B1;IL12B;B2M;MORC3;PTGIR;IGFBP5;CD300A;WNT5A;ITGA1;P3H2;RUNX3;FOXP3;TGFBR3;SFRP4;IL1A;SFRP1;IL1B;ALDH1A2;IRF1;NUPR1;VGLL4;KANK2;CEBPA;FBLN1;NLRC3;AIF1;THBS1;SAV1;DLL4;GPNMB;RNF139;PDPN;HMOX1;APOD;IGFBP7;APOE;SH2B3;S100A11;LYN;TFAP2A;TFAP2B;NIBAN2;TGFB1;OSM;EIF2AK2;…
298	Positive Regulation Of Nitric Oxide Metabolic Process (GO:1904407)	12/28	0.000164628	0.00247108	4.70087	40.9532	P2RX4;CLEC7A;DDAH2;IL1B;CD36;TLR6;PKD2;KLF4;MMP8;TNF;TLR4;TMEM106A
299	Negative Regulation Of NF-kappaB Transcription Factor Activity (GO:0032088)	24/81	0.000165711	0.00247902	2.64435	23.0198	SPI1;ANXA4;NLRC5;TNFAIP3;IRAK3;NLRC3;ARRB2;KLF4;FOXP3;PYCARD;PARP10;DAP;NLRP12;AIM2;IRAK2;ADORA3;TMSB4X;ZC3H12A;BCL3;CYP1B1;NLRP3;TRIM21;CMKLR1;HAVCR2
300	Positive Regulation Of MAP Kinase Activity (GO:0043406)	26/91	0.000174377	0.00259663	2.5128	21.7465	CD40;NOD2;TNFRSF11A;TNF;THBS1;PIK3CG;EGFR;PIK3R6;PIK3R5;ERBB2;CCL19;SASH1;PDGFRB;PTPN1;TGFB1;WNT5A;TRAF2;ERN1;TAOK3;IL1B;ERP29;ADAM9;TLR6;TLR4;ARHGEF5;MAP3K11
301	Extrinsic Apoptotic Signaling Pathway (GO:0097191)	21/67	0.000174734	0.00259663	2.8658	24.7956	DAXX;TGFB1;BAD;TRADD;TNFSF12;TNFRSF10B;CIB1;TNFRSF1B;TNF;GABARAP;TNFRSF1A;P2RX7;CASP8;IFI27;BAG3;CD27;RIPK1;BAK1;FADD;TLR3;MCL1
302	Aorta Development (GO:0035904)	8/14	0.000179579	0.00265102	8.34981	72.0162	PDGFRB;TFAP2B;EFEMP2;JAG1;LRP1;APLNR;PKD2;TGFBR2
303	Positive Regulation Of Membrane Protein Ectodomain Proteolysis (GO:0051044)	8/14	0.000179579	0.00265102	8.34981	72.0162	IL1B;ADAM9;FURIN;SNX9;APOE;TNFRSF1B;TNF;SH3D19
304	Negative Regulation Of Leukocyte Apoptotic Process (GO:2000107)	7/11	0.000187303	0.00275594	10.9564	94.0365	CXCL12;IRF7;HCLS1;CCR7;CCL19;NOD2;GAS6
305	Regulation Of Membrane Protein Ectodomain Proteolysis (GO:0051043)	10/21	0.0002023	0.00296685	5.69554	48.4449	ROCK1;IL1B;ADAM9;FURIN;SNX9;APOE;TIMP1;TNFRSF1B;TNF;SH3D19
306	Positive Regulation Of Phosphorylation (GO:0042327)	52/231	0.000207139	0.00302789	1.83023	15.5242	CD40;CDKN1A;AKR1B1;CIB1;TREM2;TNF;KDR;RACK1;LEPR;PDGFRB;PDGFRA;DAXX;PLAUR;MMP9;MOB3A;ADAM17;IL1B;ERP29;ROR1;ITGA6;WDFY2;GAS6;DDR2;ENG;VAC14;RALB;BCL10;FPR2;STK4;THBS1;EGFR;C3;SDCBP;GPNMB;CCL5;ERBB2;NCKAP1L;RIPK1;LYN;NIBAN1;CD74;TGFB1;ANGPT1;SEMA4D;FZD7;IGF2;MOB1A;DAB2;MAVS;CD4;AXL;FGFR2
307	Regulation Of Smooth Muscle Cell Proliferation (GO:0048660)	18/54	0.000210959	0.00307368	3.13713	26.5522	PDGFRB;PTGIR;TGFB1;IGFBP5;HDAC1;STAT1;ELN;TNFAIP3;IGF1;TNF;THBS1;CCL5;ID2;OGN;IL12B;HMOX1;APOD;APOE
308	Regulation Of Chemokine Production (GO:0032642)	15/41	0.000220024	0.00319534	3.61791	30.4692	CD74;WNT5A;EIF2AK2;TREM2;AIF1;HIF1A;TNF;PYCARD;ADAM17;HMOX1;LGALS9;LCP1;TLR4;TLR3;TLR2
309	Regulation Of Neutrophil Chemotaxis (GO:0090022)	11/25	0.000232764	0.00336943	4.9235	41.1875	DPP4;MPP1;CD74;MDK;C5AR2;MOSPD2;RAC2;CCR7;NCKAP1L;CCL19;TIRAP
310	Positive Regulation Of B Cell Proliferation (GO:0030890)	12/29	0.000245737	0.00353435	4.42409	36.7697	SASH3;VAV3;CD74;BST1;CD40;PTPRC;GPR183;CD38;NFATC2;NCKAP1L;TNFRSF4;TIRAP
311	Response To Interferon-Beta (GO:0035456)	12/29	0.000245737	0.00353435	4.42409	36.7697	IFITM3;IFNAR2;BST2;IFITM1;PLSCR1;IFITM2;AIM2;STAT1;IRF1;XAF1;IKBKE;IFNAR1
312	MAPK Cascade (GO:0000165)	27/98	0.000255161	0.00365812	2.38897	19.7654	PTGER4;TNF;ZFP36L2;ZFP36L1;IKBKB;PPP1CC;ZFP36;MYC;CCL5;KDR;MAP3K20;CCL3;CTSH;CCL2;LGALS9;CCR5;MAP4K4;MAP2K3;TGFB1;IL31RA;IGF1;TAOK3;IL1B;MAPKAPK2;CDK1;PTPN7;MAP3K11
313	Bleb Assembly (GO:0032060)	5/6	0.000264976	0.00371548	31.2868	257.674	P2RX7;PMP22;EMP1;EMP2;EMP3
314	Cellular Response To Bacterial Lipopeptide (GO:0071221)	5/6	0.000264976	0.00371548	31.2868	257.674	TLR1;CD36;TLR6;TIRAP;TLR2
315	Cellular Response To Interleukin-9 (GO:0071355)	5/6	0.000264976	0.00371548	31.2868	257.674	STAT5A;STAT1;STAT3;JAK3;IL9R
316	Interleukin-9-Mediated Signaling Pathway (GO:0038113)	5/6	0.000264976	0.00371548	31.2868	257.674	STAT5A;STAT1;STAT3;JAK3;IL9R
317	Macrophage Derived Foam Cell Differentiation (GO:0010742)	5/6	0.000264976	0.00371548	31.2868	257.674	TGFB1;SOAT1;SOAT2;STAT1;WNT5A
318	Regulation Of Antigen Receptor-Mediated Signaling Pathway (GO:0050854)	5/6	0.000264976	0.00371548	31.2868	257.674	LYN;PTPRC;CD300A;PTPN22;GCSAM
319	Regulation Of Natural Killer Cell Chemotaxis (GO:2000501)	5/6	0.000264976	0.00371548	31.2868	257.674	KLRK1;CCL7;CCL5;CCL4;CCL3
320	Regulation Of Adaptive Immune Response (GO:0002819)	9/18	0.000267448	0.00372677	6.26354	51.5276	SASH3;PYCARD;RIPK3;IRF1;IRF7;FADD;FCGR2B;IL6ST;SAMSN1
321	Regulation Of Lymphocyte Activation (GO:0051249)	9/18	0.000267448	0.00372677	6.26354	51.5276	CD4;KLRC2;THEMIS2;CLEC7A;LCK;SIT1;CD19;KLRD1;IKZF3
322	Positive Regulation Of Phosphatidylinositol 3-Kinase Signaling (GO:0014068)	21/69	0.000275968	0.00383356	2.74608	22.5047	PDGFRB;PDGFRA;MYOC;SEMA4D;FN1;OSM;TREM2;IGF1;CBL;TNF;DCN;FGR;SELP;CCL5;KDR;HCLS1;ROR1;PTPN6;PIK3AP1;HCST;DDR2
323	Positive Regulation Of Cysteine-Type Endopeptidase Activity Involved In Apoptotic Process (GO:0043280)	29/109	0.000295275	0.00408906	2.27774	18.5125	SLC22A2;RPS27L;NOD1;BCL10;NLRC4;TNF;UACA;MALT1;PYCARD;CASP8;CLEC7A;MYC;TNFSF10;CASP1;RACK1;NLRP3;LGALS9;CTSD;APAF1;SYK;BAD;LAPTM5;DAP;NLRP12;REST;LCK;ANP32B;S100A9;S100A8
324	Positive Regulation Of Kinase Activity (GO:0033674)	28/104	0.000301134	0.00415732	2.31463	18.7669	VAC14;CDKN1A;CSF1;TREM2;IQGAP1;EGFR;RASSF2;RAP1A;ERBB2;KDR;SNX9;CCR7;CCL19;MAP2K3;PDGFRB;PDGFRA;CD74;DAXX;CENPE;CD4;PTPRC;AXL;ROR1;TAB2;LCP2;GAS6;FGFR2;DDR2
325	Supramolecular Fiber Organization (GO:0097435)	66/316	0.00032282	0.00444299	1.66494	13.3835	COL18A1;COL14A1;COL12A1;INPPL1;LOXL3;PLOD3;CIB1;LOXL1;LOXL2;EFEMP2;ADAMTS2;RAC2;CYP1B1;CAPN3;EMILIN1;PGM5;UBASH3A;CD36;ATP7A;B2M;COLGALT1;CGNL1;RIPK3;TPM4;TPM3;TMOD3;TPM2;RHOG;EMP2;MYO7A;RHOA;TGFBR1;LOX;HCLS1;TAGLN2;DDR2;LTBP2;FURIN;CORO1A;THSD4;CNN3;MTM1;CNN2;CDC42;ADAMTS14;SERPINH1;RIPK1;CRTAP;LUM;ARHGAP25;CCDC88B;COL1A1;MFAP4;MYO1E;COL3A1;MARCKS;COL1A2;KIF18B;MYO1C;COL5A1;COL5A3;TRPV4;COL5A2;M…
326	Regulation Of Protein Kinase B Signaling (GO:0051896)	34/136	0.000338029	0.0046126	2.09562	16.749	ITGB1;PIK3CD;CIB1;ARRB2;TNF;THBS1;PIK3CG;EGFR;PIK3R5;RACK1;CCL3;CCR7;CCL19;SH2B3;OSBPL8;TGFB1;MYOC;ANGPT1;F10;GDF15;IGF2;OSM;IGF1;TGFBR1;F7;AIM2;P2RX4;BANK1;AXL;CHI3L1;HCLS1;HPSE;GAS6;ENG
327	Negative Regulation Of Phagocytosis (GO:0050765)	8/15	0.000338237	0.0046126	7.15656	57.1936	PLSCR1;CD300A;DYSF;RACK1;SIRPA;CD300LF;FCGR2B;TLR2
328	Regulation Of Monocyte Differentiation (GO:0045655)	8/15	0.000338237	0.0046126	7.15656	57.1936	CD74;CD4;CDK6;CSF1;FES;MYC;IRF7;ZFP36L1
329	Cellular Response To Amyloid-Beta (GO:1904646)	13/34	0.000347311	0.00470765	3.88037	30.9083	VCAM1;LRP1;ITGA4;TREM2;FPR2;IGF1;ICAM1;CASP4;CD36;TLR6;FCGR2B;TLR4;LGMN
330	Positive Regulation Of Neuron Death (GO:1901216)	13/34	0.000347311	0.00470765	3.88037	30.9083	TFAP2A;C1QA;TFAP2B;GRN;DAXX;ITGAM;ITGB2;WNT5A;TNF;TYROBP;CCL3;NUPR1;PICALM
331	Regulation Of JNK Cascade (GO:0046328)	29/110	0.000348893	0.00471479	2.24949	17.9076	NOD2;EGFR;PYCARD;SDCBP;RASSF2;SIRPA;RIPK1;CCR7;CCL19;SLAMF1;MAP4K4;GADD45B;GADD45A;FZD7;TRAF2;TRAF1;MMP8;TIRAP;GADD45G;TGFBR3;MDFIC;TAOK3;IL1B;TRAF5;CD27;LTBR;FCGR2B;MAP3K11;TLR3
332	Regulation Of Interferon-Alpha Production (GO:0032647)	11/26	0.000353378	0.00476102	4.595	36.521	MAVS;IRF3;STAT1;IRF7;TLR8;NLRC3;IRF5;TLR4;TLR3;HAVCR2;RIGI
333	Negative Regulation Of Peptidyl-Tyrosine Phosphorylation (GO:0050732)	12/30	0.000358432	0.0048002	4.17807	33.1478	SOCS3;SFRP1;SOCS1;PTPRC;SEMA4D;CD300A;MVP;PRKCD;PTPN6;PARP14;SAMSN1;SH2B3
334	Phagocytosis, Engulfment (GO:0006911)	12/30	0.000358432	0.0048002	4.17807	33.1478	CDC42;MSR1;ITGAM;BIN2;ITGB2;MYH9;CD36;FCGR2B;AIF1;THBS1;ARHGAP25;DOCK1
335	T Cell Receptor Signaling Pathway (GO:0050852)	26/95	0.000368673	0.00492261	2.36658	18.7092	ITK;TXK;PIK3CD;CD3G;PTPN22;BCL10;CD3E;MALT1;IKBKB;INPP5D;NFKBIZ;TRBC1;ZC3H12A;PLCG2;CSK;RFTN1;THEMIS;PTPRC;TEC;THEMIS2;CD8A;LCK;CD28;LCP2;PRKD2;NFKBID
336	Regulation Of Phosphatidylinositol 3-Kinase Signaling (GO:0014066)	25/90	0.000370717	0.00493517	2.41527	19.0808	TWIST1;TREM2;NLRC3;CBL;TNF;EGFR;CCL5;KDR;PDGFRB;PDGFRA;MYOC;SEMA4D;FN1;OSM;IGF1;PTPN13;DCN;FGR;SELP;HCLS1;ROR1;PTPN6;PIK3AP1;HCST;DDR2
337	Astrocyte Activation (GO:0048143)	7/12	0.000395845	0.0051265	8.76462	68.6663	C1QA;GRN;LRP1;IFNGR1;C5AR1;TREM2;TNF
338	Positive Regulation Of Reactive Oxygen Species Biosynthetic Process (GO:1903428)	7/12	0.000395845	0.0051265	8.76462	68.6663	PLCG2;CYBA;CD36;TLR6;MMP8;SLC5A3;TLR4
339	Regulation Of Actomyosin Structure Organization (GO:0110020)	7/12	0.000395845	0.0051265	8.76462	68.6663	CDC42;PTGER4;AKAP13;ROCK1;FHOD1;ASAP3;WAS
340	Cellular Response To Oxidised Low-Density Lipoprotein Particle Stimulus (GO:0140052)	6/9	0.00039655	0.0051265	12.5178	98.0482	TREM2;CD36;TLR6;CD68;TLR4;MYD88
341	Granulocyte Migration (GO:0097530)	6/9	0.00039655	0.0051265	12.5178	98.0482	ANXA1;ITGB2;CCL3;EMP2;IRAK4;CD177
342	Negative Regulation Of Leukocyte Migration (GO:0002686)	6/9	0.00039655	0.0051265	12.5178	98.0482	CD200R1;CD300A;SLAMF8;HMOX1;EMILIN1;BMP5
343	Regulation Of Cell-Cell Adhesion Mediated By Integrin (GO:0033632)	6/9	0.00039655	0.0051265	12.5178	98.0482	DPP4;CCL5;PIEZO1;CD3E;CXCL13;FERMT3
344	Regulation Of Dendritic Cell Apoptotic Process (GO:2000668)	6/9	0.00039655	0.0051265	12.5178	98.0482	LYN;CXCL12;CCR7;CCL19;LGALS9;GAS6
345	Regulation Of Mast Cell Activation Involved In Immune Response (GO:0033006)	6/9	0.00039655	0.0051265	12.5178	98.0482	LYN;CD300A;FES;SPHK2;ENPP3;UNC13D
346	Type II Interferon-Mediated Signaling Pathway (GO:0060333)	6/9	0.00039655	0.0051265	12.5178	98.0482	SP100;IFNGR1;STAT1;IFNGR2;IRF1;TYK2
347	Regulation Of Nitric Oxide Biosynthetic Process (GO:0045428)	14/39	0.000444488	0.00571713	3.51071	27.0977	PKD2;KLF4;MMP8;TNF;P2RX4;CLEC7A;DDAH2;IL1B;ZC3H12A;SIRPA;CD36;TLR6;GLA;TLR4
348	Cellular Response To Lectin (GO:1990858)	9/19	0.000446072	0.00571713	5.63686	43.4885	LYN;IKBKB;TYROBP;KLRC2;SYK;CLEC7A;PLCG2;KLRD1;PAK2
349	Stimulatory C-type Lectin Receptor Signaling Pathway (GO:0002223)	9/19	0.000446072	0.00571713	5.63686	43.4885	LYN;IKBKB;TYROBP;KLRC2;SYK;CLEC7A;PLCG2;KLRD1;PAK2
350	Positive Regulation Of Macromolecule Biosynthetic Process (GO:0010557)	31/122	0.000447566	0.00571989	2.1407	16.5084	PIWIL2;RPL5;CIITA;NLRC5;AKR1B1;RPS27L;NOD2;THBS1;RPS4X;ERBB2;KDR;CCL2;CCL19;PDGFRB;NIBAN1;XBP1;IGF2;IGF1;KLF4;NFKB1;SMOC2;NLRP12;IL1B;BCL3;CD28;PLXNB2;PRKD2;RPL26;TLR4;TMEM106A;TLR2
351	Regulation Of T Cell Activation (GO:0050863)	19/62	0.000481429	0.00613513	2.77223	21.1764	LAPTM5;PTPN22;TNFRSF1B;LAX1;PYCARD;CCDC88B;CD2;LGALS3;CD4;GPNMB;SIT1;LCK;CCL5;SIRPA;CCL2;TNFAIP8L2;B2M;JAK3;CCR2
352	Positive Regulation Of Substrate Adhesion-Dependent Cell Spreading (GO:1900026)	13/35	0.000483284	0.00614128	3.70378	28.278	DOCK5;MYOC;CIB1;TRIOBP;CDC42;MDK;FLNA;CALR;P4HB;RREB1;DOCK1;S100A10;LIMS1
353	Peptidyl-Tyrosine Phosphorylation (GO:0018108)	20/67	0.000506176	0.00641395	2.67014	20.2627	PDGFRB;BLK;LYN;PDGFRA;PKDCC;SYK;IL15;EGFR;FGR;HCK;EFEMP1;LCK;ABI3;FES;ERBB2;KDR;PTPN6;JAK3;FGFR2;DDR2
354	Regulation Of Extrinsic Apoptotic Signaling Pathway Via Death Domain Receptors (GO:1902041)	12/31	0.000511886	0.00646799	3.95794	29.9909	LGALS3;SP100;SFRP1;GPX1;TNFAIP3;HMOX1;TMC8;BRCA1;CFLAR;THBS1;ICAM1;BMP5
355	Activation Of Phospholipase C Activity (GO:0007202)	11/27	0.000522402	0.00654538	4.30757	32.5526	CD86;ITK;EDNRA;GNA15;P2RY6;TXK;C5AR1;SELE;PLCB2;EGFR;RASGRP4
356	Negative Regulation Of NIK/NF-kappaB Signaling (GO:1901223)	11/27	0.000522402	0.00654538	4.30757	32.5526	NLRP12;SPI1;MYO1C;TMSB4X;ZC3H12A;NLRP3;NLRC3;TRIM15;IFI35;UACA;RELA
357	Positive Regulation Of Nitric Oxide Biosynthetic Process (GO:0045429)	11/27	0.000522402	0.00654538	4.30757	32.5526	P2RX4;CLEC7A;DDAH2;IL1B;CD36;TLR6;PKD2;KLF4;MMP8;TNF;TLR4
358	Positive Regulation Of Biosynthetic Process (GO:0009891)	15/44	0.000531629	0.00662389	3.24308	24.4514	TGFB1;ZBTB20;NR1H3;CYBA;MMP8;SLC5A3;RUNX1;MLXIPL;CCL5;CREB3L1;PLCG2;APOE;CD36;TLR6;TLR4
359	Regulation Of Viral Entry Into Host Cell (GO:0046596)	15/44	0.000531629	0.00662389	3.24308	24.4514	IFITM3;CD74;CIITA;IFITM1;IFITM2;FURIN;CD4;LGALS1;TRIM25;TRIM26;LGALS9;P4HB;TRIM21;NECTIN2;LY6E
360	Positive Regulation Of Cellular Component Organization (GO:0051130)	29/113	0.000564874	0.00701856	2.16877	16.22	PPP1R15A;AHNAK;LRP1;AKR1B1;TREM2;TNF;CDH5;LGALS3;BCL2L11;CLEC7A;RACK1;APOE;BAK1;CCL19;FNIP2;S100A10;TGFB1;GPX1;ANXA2;SYK;SURF4;MMP3;RHOC;SPIDR;TGFBR1;TIRAP;RUNX1;DAB2;TRABD2B
361	Regulation Of Bone Mineralization (GO:0030500)	18/58	0.000567352	0.00702982	2.82276	21.0988	SRGN;FBN2;CCR1;TFAP2A;KL;ECM1;PKDCC;TWIST1;ANO6;ISG15;TENT5A;BMP6;P2RX7;RXRA;BMP2K;CCL3;ENPP1;DDR2
362	Cell Surface Toll-Like Receptor Signaling Pathway (GO:0140895)	8/16	0.000594756	0.00728603	6.26163	46.5074	MYO1C;TNIP3;LY96;LGALS9;PIK3AP1;TLR4;TIRAP;MYD88
363	Negative Regulation Of Interleukin-10 Production (GO:0032693)	8/16	0.000594756	0.00728603	6.26163	46.5074	CD274;TYROBP;IL12B;PDCD1LG2;MMP8;FCGR2B;FOXP3;JAK3
364	Positive Regulation Of Smooth Muscle Cell Migration (GO:0014911)	8/16	0.000594756	0.00728603	6.26163	46.5074	PDGFRB;DOCK5;IGFBP5;MDK;CCL5;IGF1;AIF1;S100A11
365	Regulation Of Plasminogen Activation (GO:0010755)	8/16	0.000594756	0.00728603	6.26163	46.5074	PLGRKT;PLAU;CTSZ;PLAUR;PLAT;THBS1;RUNX1;S100A10
366	Aortic Valve Development (GO:0003176)	14/40	0.000597803	0.00728603	3.37548	25.0537	JAG1;TGFB1;ROCK1;ELN;TWIST1;NFATC1;RBPJ;SMAD6;TNFRSF1B;TGFBR2;TNFRSF1A;DLL4;SNAI1;EMILIN1
367	Positive Regulation Of Wound Healing (GO:0090303)	14/40	0.000597803	0.00728603	3.37548	25.0537	ITGB1;FOXC2;KANK1;XBP1;ANXA1;REG3G;THBS1;SMOC2;CLEC7A;EMILIN2;EMILIN1;HPSE;INSL3;RREB1
368	Organonitrogen Compound Catabolic Process (GO:1901565)	22/78	0.000647796	0.0078739	2.46562	18.1024	BCHE;ENPEP;CPQ;ERAP1;PLA2G4A;NPL;CLN8;RENBP;PLA2G7;CLN5;PLA2G15;CASP7;SGPL1;LIPC;GNPDA1;ANPEP;CASP3;ENPP2;CAPN3;RIPK1;TPP1;SLC16A3
369	Positive Regulation Of Phospholipase C Activity (GO:0010863)	13/36	0.000661729	0.00799977	3.54254	25.9337	CD86;PDGFRB;ITK;PDGFRA;TXK;C5AR1;SELE;EGFR;RASGRP4;EDNRA;GNA15;P2RY6;PLCB2
370	Substrate Adhesion-Dependent Cell Spreading (GO:0034446)	13/36	0.000661729	0.00799977	3.54254	25.9337	ITGA4;PXN;FN1;LAMB1;LAMC1;RHOA;PARVG;MICALL2;ITGA8;LPXN;ITGB7;FERMT3;VAMP3
371	Cellular Response To Organic Cyclic Compound (GO:0071407)	36/152	0.000691908	0.00834207	1.95093	14.1951	AKR1B1;BRCA1;PKD2;TFPI;TNF;ACTB;EGFR;AQP1;HSP90B1;ZFP36L1;RAP1B;CASP7;P2RY6;RAP1A;CDH1;CASP3;CCL5;P2RY2;ZC3H12A;CCL3;CYP1B1;CCL2;TGM2;TGFB1;IGFBP5;NCOA3;MSN;SPIDR;P2RX7;DIAPH1;SFRP1;P2RX4;STING1;FES;IL1B;PDE3A
372	Zymogen Activation (GO:0031638)	15/45	0.000696796	0.00837841	3.13479	22.7868	BAD;CD5L;FURIN;PLAT;NLRC4;THBD;MMP14;CASP8;CTSL;PLAU;C1RL;CTSH;BAK1;FADD;LGMN
373	Positive Regulation Of Antigen Receptor-Mediated Signaling Pathway (GO:0050857)	9/20	0.000712126	0.00849424	5.12412	37.1358	PRKCH;PTPRC;LCK;NFAM1;RAB29;PRKD2;KCNN4;RELA;NECTIN2
374	Positive Regulation Of Leukocyte Activation (GO:0002696)	9/20	0.000712126	0.00849424	5.12412	37.1358	CEBPA;CLEC4D;CLEC7A;WNT5A;TLR6;THBS1;TLR4;NECTIN2;CRLF2
375	Regulation Of Toll-Like Receptor Signaling Pathway (GO:0034121)	9/20	0.000712126	0.00849424	5.12412	37.1358	GPR108;IRF1;IRF7;IRAK3;CD36;TLR5;TLR3;BIRC3;TLR2
376	Negative Regulation Of Neuroinflammatory Response (GO:0150079)	7/13	0.000755485	0.00893762	7.30343	52.4981	GRN;CD200R1;PTPRC;TREM2;IGF1;CST7;TNFRSF1B
377	Mononuclear Cell Differentiation (GO:1903131)	10/24	0.000758424	0.00893762	4.47429	32.1445	LYN;BATF3;IL31RA;LY6D;IRF8;MYH9;TREM2;IKZF1;GAS6;RELB
378	Negative Regulation Of Ossification (GO:0030279)	10/24	0.000758424	0.00893762	4.47429	32.1445	CCR1;SRGN;ECM1;SFRP1;CHSY1;MDK;CCL3;ENPP1;RBPJ;SMAD6
379	Protein Kinase B Signaling (GO:0043491)	10/24	0.000758424	0.00893762	4.47429	32.1445	TGFB1;CCL5;IL1B;CCL3;KDR;CCL2;IGF1;GAS6;TNF;ZFP36L1
380	Gene Expression (GO:0010467)	61/296	0.000759288	0.00893762	1.63544	11.7476	RPL5;RPL31;RPL34;RPLP0;RPL10A;RPL9;RPL7;RPS4X;RPS14;RPL7A;RPS17;CASP7;RPS16;CASP8;RPL36AL;RPS18;CASP3;CASP4;CASP1;RPL35;ENPP1;RPS11;RPS13;TGM2;RPS9;RPL21;RPS8;RPSA;THOC6;MRPL52;HNRNPH1;RPL37A;RBMS1;RPL27;RPL26;RBMS2;RNASEL;RPL10;FURIN;RRBP1;LMF2;NLRP3;RPL18;RPL17;RPL19;ANGPT2;RPL35A;RPS26;RPS25;TSPAN14;RPS27;TNIP1;HNRNPF;RPL27A;HNRNPA2B1;MPHOSPH10;NOX4;RPS20;FAU;RPS24;RPS23
381	Regulation Of Cysteine-Type Endopeptidase Activity Involved In Apoptotic Process (GO:0043281)	23/84	0.000778109	0.00911144	2.36658	16.9415	GPX1;SYK;BAD;NOD1;BCL10;KLF4;TNF;THBS1;UACA;MALT1;AQP1;PYCARD;SOX2;NLRP12;REST;CLEC7A;MYC;CASP1;TNFSF10;NLRP3;GAS6;CTSD;CD44
382	Positive Regulation Of Fat Cell Differentiation (GO:0045600)	16/50	0.000778128	0.00911144	2.95078	21.1235	CEBPB;XBP1;LRP5;SIX1;METRNL;ZFP36L1;ZFP36;SFRP1;ID2;ZC3H12A;PIM1;LCP1;WDFY2;ZBTB7B;RREB1;CMKLR1
383	Negative Regulation Of Signal Transduction (GO:0009968)	56/267	0.000789677	0.00922252	1.67143	11.9405	PLEK;INPPL1;TNFAIP3;TREM2;TNF;CYP26B1;CREB3L1;RACK1;IL12B;SOSTDC1;ENPP1;EMILIN1;EGFL7;PTGIR;IGFBP5;PRKCD;IRAK3;KIF7;HIC1;DCN;SFRP4;SFRP1;MMP14;IL1B;TAX1BP3;TMBIM6;TLR6;RAB7B;VGLL4;TRABD2B;KANK2;KANK1;LEPROT;LRP1;TWIST1;ADAMTS12;THBS1;DLL4;SOCS1;INPP5D;CCL5;APOD;SLAMF1;LYN;PTPN1;PTPN18;NIBAN2;GDF15;GPR108;WWP2;SULF1;BMP5;NLRP12;PTPRC;CALR;LGMN
384	TRIF-dependent Toll-Like Receptor Signaling Pathway (GO:0035666)	5/7	0.000821326	0.00934807	15.6425	111.133	CD40;TICAM2;IRF3;TLR6;TLR4
385	Foam Cell Differentiation (GO:0090077)	5/7	0.000821326	0.00934807	15.6425	111.133	TGFB1;SOAT1;SOAT2;STAT1;WNT5A
386	Negative Regulation Of CD8-positive, Alpha-Beta T Cell Activation (GO:2001186)	5/7	0.000821326	0.00934807	15.6425	111.133	SOCS1;DAPL1;HFE;SLC4A2;ZBTB7B
387	Positive Regulation Of Apoptotic Cell Clearance (GO:2000427)	5/7	0.000821326	0.00934807	15.6425	111.133	C3;CCL2;TREM2;CD300LF;C2
388	Positive Regulation Of Calcium Ion Import (GO:0090280)	5/7	0.000821326	0.00934807	15.6425	111.133	PDGFRB;LGALS3;CXCL12;SPHK2;CCL3
389	Positive Regulation Of Cardiac Epithelial To Mesenchymal Transition (GO:0062043)	5/7	0.000821326	0.00934807	15.6425	111.133	JAG1;EMP2;TGFBR1;ENG;TGFBR2
390	Positive Regulation Of Cell Migration By Vascular Endothelial Growth Factor Signaling Pathway (GO:0038089)	5/7	0.000821326	0.00934807	15.6425	111.133	MYO1C;KDR;HSPB1;PIK3CD;PRKD2
391	Positive Regulation Of Dendritic Cell Chemotaxis (GO:2000510)	5/7	0.000821326	0.00934807	15.6425	111.133	CCR7;CALR;CCR6;LGALS9;GAS6
392	Positive Regulation Of Isomerase Activity (GO:0010912)	5/7	0.000821326	0.00934807	15.6425	111.133	PLSCR1;ITGAM;UHRF1;ITGB2;NOD2
393	Regulation Of Vascular Wound Healing (GO:0061043)	5/7	0.000821326	0.00934807	15.6425	111.133	FOXC2;SMOC2;XBP1;TNFAIP3;TNF
394	Copper Ion Transport (GO:0006825)	6/10	0.000875322	0.00978829	9.3878	66.0987	STEAP3;STEAP4;SLC31A2;SLC31A1;SLC11A2;ATP7A
395	Negative Regulation Of Interferon-Beta Production (GO:0032688)	6/10	0.000875322	0.00978829	9.3878	66.0987	PYCARD;MORC3;REL;SIRPA;NLRC3;RELB
396	Positive Regulation Of Lipid Localization (GO:1905954)	6/10	0.000875322	0.00978829	9.3878	66.0987	C3;LRP1;ZC3H12A;LCP1;IKBKE;NFKB1
397	Positive Regulation Of Macrophage Differentiation (GO:0045651)	6/10	0.000875322	0.00978829	9.3878	66.0987	TGFB1;CSF1;ID2;RIPK1;FADD;PF4
398	Positive Regulation Of Toll-Like Receptor 4 Signaling Pathway (GO:0034145)	6/10	0.000875322	0.00978829	9.3878	66.0987	TICAM2;NINJ1;NR1H3;PTPN22;IFI35;TIRAP
399	Regulation Of Phagocytosis, Engulfment (GO:0060099)	6/10	0.000875322	0.00978829	9.3878	66.0987	C3;CD300A;PLCG2;ANO6;NCKAP1L;TREM2
400	Response To Prostaglandin E (GO:0034695)	6/10	0.000875322	0.00978829	9.3878	66.0987	PTGER4;TGFBR3;SFRP1;PTGER2;CCR7;CCL19
401	Aortic Valve Morphogenesis (GO:0003180)	13/37	0.000892568	0.00995625	3.39473	23.8358	JAG1;TGFB1;ROCK1;ELN;TWIST1;NFATC1;SMAD6;RHOA;TGFBR2;DLL4;CDH11;SNAI1;EMILIN1
402	Antiviral Innate Immune Response (GO:0140374)	15/46	0.000903573	0.010029	3.03349	21.2622	MORC3;MX1;EIF2AK2;IFIT1;TNF;USP18;IFIT3;IFIT2;RNF135;CXCL10;MAVS;STING1;DHX58;TRIM25;RIGI
403	Response To Hydrogen Peroxide (GO:0042542)	15/46	0.000903573	0.010029	3.03349	21.2622	ANXA1;GPX1;RIPK3;PRKCD;HP;TNFAIP3;RELA;AQP1;CYP1B1;HMOX1;SIRPA;ADAM9;RIPK1;ECT2;NFE2L2
404	Regulation Of Stress Fiber Assembly (GO:0051492)	21/75	0.000944041	0.0104522	2.4401	16.9962	PTGER4;MYOC;ROCK1;FHOD1;PXN;ASAP3;WAS;ARHGAP28;ARAP1;RHOC;RHOA;TGFBR1;CDC42;SFRP1;PFN1;PHLDB2;PAK2;WASF2;CGNL1;ARHGEF5;S100A10
405	Regulation Of NLRP3 Inflammasome Complex Assembly (GO:1900225)	12/33	0.000986561	0.0108051	3.58058	24.7822	GBP5;MAVS;PLCG2;EIF2AK2;NLRC3;PTPN22;TREM2;CD36;TLR6;MEFV;TLR4;MYD88
406	Positive Regulation Of Cell Adhesion Mediated By Integrin (GO:0033630)	8/17	0.000987991	0.0108051	5.56557	38.5128	FOXC2;SYK;CCL5;PIEZO1;CIB1;NCKAP1L;CD3E;CXCL13
407	Positive Regulation Of Lymphocyte Chemotaxis (GO:0140131)	8/17	0.000987991	0.0108051	5.56557	38.5128	ADAM17;CCL7;CCL5;WNT5A;CCL4;CCL3;CXCL13;CCR2
408	Positive Regulation Of Macrophage Derived Foam Cell Differentiation (GO:0010744)	8/17	0.000987991	0.0108051	5.56557	38.5128	MSR1;PRKCH;CSF1;CD36;LCP1;APOB;NFKB1;PF4
409	Regulation Of Inflammatory Response To Antigenic Stimulus (GO:0002861)	8/17	0.000987991	0.0108051	5.56557	38.5128	LYN;FGR;HCK;PLA2G2D;SYK;RHBDF2;FURIN;TREM2
410	Regulation Of Substrate Adhesion-Dependent Cell Spreading (GO:1900024)	16/51	0.000990426	0.0108053	2.86631	19.8273	DOCK5;KANK1;MYOC;CIB1;FBLN1;TRIOBP;CDC42;MDK;PDPN;FLNA;CALR;P4HB;DOCK1;RREB1;S100A10;LIMS1
411	Protein Processing (GO:0016485)	29/117	0.00103047	0.0112148	2.0697	14.2349	CPXM2;CD5L;PSEN2;FURIN;AEBP1;PCSK7;CPZ;CTSS;CLN5;APH1A;THBD;CLN3;CTSL;DDI2;C1RL;CASP4;CASP1;CTSH;TMEM208;CPXM1;SEC11A;SRGN;ADAM19;FAM111A;BACE2;F7;ADAM17;MMP14;LGMN
412	Heterotypic Cell-Cell Adhesion (GO:0034113)	11/29	0.00106445	0.0115007	3.8285	26.2072	ITGB1;CD2;CD200R1;CXADR;VCAM1;ITGA4;ITGB2;NINJ1;ITGAX;ITGB7;ITGA5
413	Integrated Stress Response Signaling (GO:0140467)	11/29	0.00106445	0.0115007	3.8285	26.2072	CEBPA;BATF2;NFE2;CEBPB;BATF3;MAF;CEBPD;MAP3K20;EIF2AK2;BATF;NFE2L2
414	Positive Regulation Of Calcium Ion Transport (GO:0051928)	11/29	0.00106445	0.0115007	3.8285	26.2072	CCR1;PDGFRB;LGALS3;CXCL12;P2RX4;SPHK2;CCL5;CCL4;CCL3;CCL2;FFAR1
415	Negative Regulation Of Defense Response (GO:0031348)	28/112	0.00108196	0.0116617	2.09322	14.2945	PTGER4;CGAS;TNFAIP3;NLRC3;FPR2;METRNL;DTX4;MEFV;CDH5;DHX58;SIRPA;NLRP3;SLC39A8;ENPP3;APOE;TNFAIP8L2;TRIM21;IL10RA;PRKCD;STAT3;TRAFD1;NR1H3;IRAK3;KLF4;TNFRSF1A;NLRP12;MYO1C;ELF4
416	Macrophage Differentiation (GO:0030225)	9/21	0.0010945	0.0117403	4.69684	32.0205	CDC42;IL1RL1;CD4;CASP8;SOCS1;CSF1;IL15;IL31RA;MMP9
417	Positive Regulation Of Interferon-Alpha Production (GO:0032727)	9/21	0.0010945	0.0117403	4.69684	32.0205	MAVS;IRF3;STAT1;IRF7;TLR8;IRF5;TLR4;TLR3;RIGI
418	Negative Regulation Of Angiogenesis (GO:0016525)	23/86	0.00110591	0.0118343	2.29118	15.5963	FOXC1;NIBAN2;ROCK1;STAT1;SERPINF1;THBS2;KLF4;SULF1;TNF;HSPG2;THBS1;DCN;PML;CLDN5;CXCL10;COL4A2;CREB3L1;STAB1;E2F2;EMILIN1;ADAMTS9;CCR2;PF4
419	Regulation Of Platelet Aggregation (GO:0090330)	10/25	0.00110887	0.0118376	4.17576	28.4136	LYN;C1QTNF1;SYK;PDPN;PRKCD;EMILIN2;CD9;EMILIN1;IL6ST;SH2B3
420	Regulation Of Protein Phosphorylation (GO:0001932)	55/265	0.00112916	0.0120255	1.64889	11.1898	CD40;CDKN1A;ITGB2;HSPB1;CIB1;TREM2;TNF;CDH5;ZC3H12A;KDR;RACK1;LEPR;SIRPA;DAXX;PLAUR;MMP9;MOB3A;FGR;ADAM17;IL1B;ERP29;WDFY2;GAS6;ENG;RALB;FBLN1;FPR2;STK4;C9ORF72;EGFR;C3;SOCS1;GPNMB;ERBB2;RIPK1;ECT2;FNIP2;LYN;NIBAN1;WWTR1;CD74;TGFB1;ANGPT1;SEMA4D;STAT2;FN1;IGF2;IGF1;PTPN13;BST1;MOB1A;DAB2;MAVS;CD4;PLXNB2
421	Positive Regulation Of Production Of Molecular Mediator Of Immune Response (GO:0002702)	13/38	0.0011872	0.0126136	3.25876	21.9515	CD86;SASH3;XBP1;SPHK2;WNT5A;LAPTM5;PTPN22;NOD2;PTPRC;TNFRSF14;IRF5;TNFRSF4;VAMP3
422	Negative Regulation Of Intracellular Signal Transduction (GO:1902532)	49/231	0.00125742	0.0133281	1.69404	11.314	SPI1;PLEK;TNFAIP3;CIB1;TREM2;IFI35;ARRB2;LIMD1;PYCARD;CASP8;TMSB4X;ZC3H12A;RACK1;SLC39A8;CGNL1;MAP2K3;PLAUR;RHOH;MMP9;AIM2;BANK1;APLNR;TRIM15;TRIM59;VGLL4;LRP1;TWIST1;NLRC3;TANK;THBS1;UACA;RELA;ADGRG3;NUAK2;NLRP3;RIPK1;SH2B3;LYN;STAT1;ARHGAP25;P2RX7;NLRP12;MYO1C;TNIP1;TNIP3;PDE3A;MDM2;BMAL1;CD22
423	Transmembrane Receptor Protein Tyrosine Kinase Signaling Pathway (GO:0007169)	58/284	0.00126157	0.0133404	1.616	10.7874	BCAR3;CSF1;PLAT;CD3E;FGF7;CASP3;KDR;BLNK;PDGFRB;PDGFRA;SYK;MMP2;SLC39A14;MMP9;VAV1;VAV2;FGR;HCK;DOK2;COL4A2;MAPKAPK3;CD8A;LCK;MAPKAPK2;COL4A6;PRKD2;ROR1;LCP2;RHOQ;DDR2;BLK;FOXC2;FOXC1;SHC1;MVP;PXN;EGFR;RASGRP4;ERBB2;PAK2;MPZL1;SH2B2;LYN;KL;ANGPT2;ANGPT1;GALNT3;GDF15;STAT3;IGF2;IL31RA;IGF1;SULF1;CD4;AXL;CD7;GRB2;FGFR2
424	Myeloid Cell Differentiation (GO:0030099)	17/57	0.00131307	0.0136985	2.66497	17.6831	LYN;CEBPA;CEBPB;SPI1;PRKX;IKZF1;SLC1A5;CFLAR;TIRAP;RASGRP4;RUNX1;RPS14;MAF;CASP3;FLVCR1;HCLS1;SLC25A5
425	Cellular Response To Exogenous dsRNA (GO:0071360)	7/14	0.00133139	0.0136985	6.25972	41.4489	COLEC12;MAVS;RALB;STING1;CGAS;IFIT1;RIGI
426	Embryonic Cranial Skeleton Morphogenesis (GO:0048701)	7/14	0.00133139	0.0136985	6.25972	41.4489	TFAP2A;PDGFRA;SIX1;TWIST1;TGFBR1;FGFR2;TGFBR2
427	Membrane Raft Organization (GO:0031579)	7/14	0.00133139	0.0136985	6.25972	41.4489	COLEC12;CLN3;ANXA2;NPC1;RFTN1;EMP2;S100A10
428	Positive Regulation Of Endothelial Cell Chemotaxis (GO:2001028)	7/14	0.00133139	0.0136985	6.25972	41.4489	SMOC2;P2RX4;TMSB4X;KDR;HSPB1;PRKD2;LGMN
429	Positive Regulation Of Response To Cytokine Stimulus (GO:0060760)	7/14	0.00133139	0.0136985	6.25972	41.4489	CD74;MAVS;AXL;WNT5A;GAS6;AGPAT2;RIGI
430	Positive Regulation Of Type I Interferon-Mediated Signaling Pathway (GO:0060340)	7/14	0.00133139	0.0136985	6.25972	41.4489	RBM47;MAVS;STING1;WNT5A;NLRC5;IKBKE;TRIM56
431	Regulation Of Cholesterol Storage (GO:0010885)	7/14	0.00133139	0.0136985	6.25972	41.4489	EHD1;MSR1;NR1H3;TREM2;LCP1;APOB;ABCG1
432	Regulation Of Endothelial Cell Chemotaxis (GO:2001026)	7/14	0.00133139	0.0136985	6.25972	41.4489	SMOC2;P2RX4;TMSB4X;HSPB1;PRKD2;THBS1;LGMN
433	Regulation Of Macrophage Differentiation (GO:0045649)	7/14	0.00133139	0.0136985	6.25972	41.4489	CASP8;CSF1;ID2;RIPK1;FADD;C1QC;PF4
434	Membrane Protein Proteolysis (GO:0033619)	12/34	0.00133524	0.0136985	3.41763	22.62	APH1A;ADAM19;BACE2;NAPSA;ADAM17;TGFB1;SPPL2A;ERAP1;PSEN2;CTSH;ADAM9;MYH9
435	Regulation Of T Cell Receptor Signaling Pathway (GO:0050856)	12/34	0.00133524	0.0136985	3.41763	22.62	LGALS3;CD300A;PVRIG;LCK;RAB29;LAPTM5;PTPN22;PRKD2;UBASH3A;KCNN4;RELA;NECTIN2
436	Superoxide Metabolic Process (GO:0006801)	12/34	0.00133524	0.0136985	3.41763	22.62	NRROS;SH3PXD2A;NOS2;NCF2;PRDX1;NCF4;SH3PXD2B;CYBB;NOX4;CYBA;ATP7A;SOD3
437	Cellular Response To Organic Substance (GO:0071310)	22/82	0.00134152	0.0137314	2.30071	15.2168	TGFB1;IGFBP5;SYK;NCOA3;STAT3;CXCR4;TREM2;TNF;RHOA;NLRP12;STING1;IL1B;CCL5;DPYSL3;CASP1;CCL3;PLCG2;CYP1B1;HCLS1;CCL2;CCR7;LDLRAP1
438	Plasma Membrane Organization (GO:0007009)	20/72	0.00137512	0.0140431	2.41269	15.8977	COLEC12;MYOF;CXCR4;ANO6;ABCA7;P2RX7;CLN3;EHD2;PLSCR1;SNX18;SERP1;BIN2;PLSCR3;COL5A1;PLSCR2;CHMP1B;MYH9;TLCD2;SNX9;ABCD1
439	Transmembrane Receptor Protein Serine/Threonine Kinase Signaling Pathway (GO:0007178)	31/130	0.00139476	0.0142113	1.9668	12.9317	ITGB1;NRROS;ITGB5;HPGD;HFE;TGFB1I1;PXN;LTBP2;FURIN;ARRB2;LRRC32;TMEM100;CDH5;ATOH8;LPXN;TGFB1;GDF15;STAT3;SMAD6;BMP6;TGFBR1;BMP5;TGFBR2;TGFBR3;CLDN5;TWSG1;COL3A1;COL1A2;ZYX;ADAM9;ENG
440	Immunoglobulin Mediated Immune Response (GO:0016064)	11/30	0.0014732	0.0149086	3.62679	23.6478	CD74;FCER1G;CD19;IL2RB;IL21R;CD27;TLR8;CSF2RB;FCGR2B;IL9R;GAPT
441	Positive Regulation Of JUN Kinase Activity (GO:0043507)	11/30	0.0014732	0.0149086	3.62679	23.6478	ERN1;PTPN1;TAOK3;WNT5A;TRAF2;TNFRSF11A;CCL19;TLR6;TNF;SASH1;MAP3K11
442	Positive Regulation Of Interleukin-10 Production (GO:0032733)	11/30	0.0014732	0.0149086	3.62679	23.6478	PYCARD;SYK;CLEC7A;STAT3;PLCG2;CD28;IL12B;ISG15;NOD2;LGALS9;TLR4
443	Cellular Response To Salt (GO:1902075)	27/109	0.00152256	0.0153734	2.06717	13.4105	CLIC4;CDKN1B;GUCA1A;IQGAP1;PKD2;ADCY7;HSP90B1;CDH1;P2RY2;ZC3H12A;PLCG2;CAPN3;CPNE3;CPNE2;ECT2;TGM2;SLC25A24;DAXX;WNT5A;SYT8;ITPKB;P2RX7;ITPKC;P2RX4;RASA4;ALOX5AP;LGMN
444	Regulation Of MAPK Cascade (GO:0043408)	44/204	0.00153173	0.0154311	1.72938	11.2087	BCAR3;ROCK1;SHC1;SLA;IQGAP1;STK4;TNF;EGFR;SOX2;LBH;GRAP2;ERBB2;KDR;PLCG2;PAK2;MAP4K4;LYN;MAP4K1;CD74;MYOC;SYK;GDF15;FN1;IGF2;LAPTM5;OSM;EIF2AK2;IGF1;VRK2;MMP8;TGFBR1;TIRAP;TGFBR3;P2RX7;DOK2;CD4;PTPRC;TAOK3;IL1B;GRB2;PTPN6;ARHGEF5;TMEM106A;FGFR2
445	Regulation Of Endothelial Cell Migration (GO:0010594)	23/88	0.00154618	0.0155159	2.22043	14.3705	FOXC2;GRN;SP100;ANGPT1;WNT5A;PIK3CD;EMP2;PRCP;ETS1;THBS1;PIK3CG;DCN;DLL4;SMOC2;SVBP;ZC3H12A;ATOH8;KDR;PRKD2;APOE;CALR;ADAMTS9;SASH1
446	Regulation Of Receptor Signaling Pathway Via JAK-STAT (GO:0046425)	16/53	0.00156421	0.0155159	2.71106	17.5144	LEPROT;GBP7;IL10RB;IL10RA;TYK2;TNF;SOCS3;SOCS1;PTPRC;CCL5;BCL3;CYP1B1;CRLF3;IL7R;JAK3;SH2B3
447	Positive Regulation Of NLRP3 Inflammasome Complex Assembly (GO:1900227)	8/18	0.00156443	0.0155159	5.00872	32.3575	GBP5;MAVS;PLCG2;PTPN22;CD36;TLR6;TLR4;MYD88
448	Positive Regulation Of Interleukin-4 Production (GO:0032753)	8/18	0.00156443	0.0155159	5.00872	32.3575	CD86;CEBPB;FCER1G;SYK;RARA;NLRP3;LGALS9;HAVCR2
449	Positive Regulation Of Macrophage Migration (GO:1905523)	8/18	0.00156443	0.0155159	5.00872	32.3575	P2RX4;CSF1;MDK;CCL5;CCL3;TREM2;THBS1;CMKLR1
450	Positive Regulation Of Natural Killer Cell Activation (GO:0032816)	8/18	0.00156443	0.0155159	5.00872	32.3575	TICAM2;TYROBP;KLRC2;LAMP1;AXL;IL12B;TYK2;GAS6
451	Positive Regulation Of Neutrophil Chemotaxis (GO:0090023)	8/18	0.00156443	0.0155159	5.00872	32.3575	CD74;MDK;MOSPD2;RAC2;CCR7;NCKAP1L;CCL19;TIRAP
452	Fc Receptor Signaling Pathway (GO:0038093)	10/26	0.00158105	0.0156115	3.91455	25.2475	IKBKB;LYN;VAV3;FCER1G;MAP3K1;SYK;LCK;PLCG2;VAV1;VAV2
453	Regulation Of Keratinocyte Differentiation (GO:0045616)	10/26	0.00158105	0.0156115	3.91455	25.2475	ERRFI1;FOXC1;ZFP36;PRKCH;ROCK1;NCOA3;NME2;REG3G;MACROH2A1;ZFP36L1
454	Leukocyte Apoptotic Process (GO:0071887)	4/5	0.00161037	0.0156251	25.0203	160.913	HCAR2;IRF3;CTSL;PLEKHO2
455	Negative Regulation Of Mast Cell Activation (GO:0033004)	4/5	0.00161037	0.0156251	25.0203	160.913	MILR1;CD84;ENPP3;CD300LF
456	Negative Regulation Of Myeloid Leukocyte Mediated Immunity (GO:0002887)	4/5	0.00161037	0.0156251	25.0203	160.913	CD84;SPI1;CD300A;LGALS9
457	Negative Regulation Of Toll-Like Receptor 2 Signaling Pathway (GO:0034136)	4/5	0.00161037	0.0156251	25.0203	160.913	LYN;TNFAIP3;TREM2;TLR6
458	Positive Regulation Of Antigen Processing And Presentation (GO:0002579)	4/5	0.00161037	0.0156251	25.0203	160.913	SLC11A1;CCR7;NOD1;NOD2
459	Positive Regulation Of Dendritic Cell Antigen Processing And Presentation (GO:0002606)	4/5	0.00161037	0.0156251	25.0203	160.913	SLC11A1;CCR7;NOD1;NOD2
460	Positive Regulation Of Toll-Like Receptor 7 Signaling Pathway (GO:0034157)	4/5	0.00161037	0.0156251	25.0203	160.913	TASL;RSAD2;TREML4;PTPN22
461	Regulation Of Protein Deubiquitination (GO:0090085)	4/5	0.00161037	0.0156251	25.0203	160.913	TNIP1;ZC3H12A;TANK;TRIM21
462	Fc-epsilon Receptor Signaling Pathway (GO:0038095)	9/22	0.00162712	0.0157195	4.33529	27.8366	LYN;VAV3;IKBKB;FCER1G;MAP3K1;SYK;PLCG2;VAV1;VAV2
463	Membrane Protein Ectodomain Proteolysis (GO:0006509)	9/22	0.00162712	0.0157195	4.33529	27.8366	ADAM19;APH1A;BACE2;ADAM17;ERAP1;SPPL2A;PSEN2;ADAM9;MYH9
464	B Cell Differentiation (GO:0030183)	19/68	0.00166213	0.016023	2.43192	15.5635	ITGB1;TPD52;VCAM1;ITGA4;NFAM1;PIK3CD;IRF2BP2;PAX5;ADGRG3;CD79B;LYL1;CD79A;KLF6;PTPRC;BLNK;PLCG2;SLC25A5;JAK3;MS4A1
465	Positive Regulation Of Keratinocyte Proliferation (GO:0010838)	6/11	0.00170095	0.016188	7.5098	47.8868	NOTCH2;FGF7;CDH3;LRG1;MDK;REG3G
466	Positive Regulation Of Vascular Permeability (GO:0043117)	6/11	0.00170095	0.016188	7.5098	47.8868	TGFB1;TRPV4;PDE3A;BMP6;TJP3;TJP2
467	Regulation Of T Cell Apoptotic Process (GO:0070232)	6/11	0.00170095	0.016188	7.5098	47.8868	CD274;LGALS3;RIPK3;PRKD2;PDCD1;JAK3
468	Regulation Of T Cell Mediated Immunity (GO:0002709)	6/11	0.00170095	0.016188	7.5098	47.8868	RIPK3;CD80;IL1B;WAS;TNFRSF1B;CCR2
469	Regulation Of Epithelial Cell Apoptotic Process (GO:1904035)	6/11	0.00170095	0.016188	7.5098	47.8868	YAP1;ZFP36;MDK;NUPR1;TNF;ZFP36L1
470	Regulation Of Mesenchymal Cell Proliferation (GO:0010464)	6/11	0.00170095	0.016188	7.5098	47.8868	STAT1;MYC;WNT5A;LRP5;FGFR2;TGFBR2
471	Positive Regulation Of Leukocyte Cell-Cell Adhesion (GO:1903039)	14/44	0.00173195	0.016448	2.92474	18.597	ITGB2;ETS1;TNF;RELA;RHOA;PYCARD;CCDC88B;MDK;LCK;CCL2;HAS2;SIRPA;CD44;CCR2
472	Response To Exogenous dsRNA (GO:0043330)	12/35	0.00177975	0.0168661	3.26884	20.696	COLEC12;MAVS;RALB;TICAM2;STING1;RFTN1;CGAS;SLC3A2;IRAK3;IFIT1;TLR3;RIGI
473	Positive Regulation Of miRNA Metabolic Process (GO:2000630)	15/49	0.00185818	0.0175722	2.76535	17.3889	SREBF1;SPI1;TGFB1;STAT3;KLF4;ETS1;TNF;HIF1A;EGFR;RELA;NFKB1;MYC;ZC3H12A;ATOH8;TEAD1
474	Negative Regulation Of Alpha-Beta T Cell Differentiation (GO:0046639)	5/8	0.0019406	0.0181764	10.4277	65.1185	SOCS1;SLC4A2;ZBTB7B;RUNX3;RUNX1
475	Positive Regulation Of Dendritic Cell Cytokine Production (GO:0002732)	5/8	0.0019406	0.0181764	10.4277	65.1185	MAVS;TICAM2;CLEC7A;PLCG2;RIGI
476	Regulation Of Neutrophil Migration (GO:1902622)	5/8	0.0019406	0.0181764	10.4277	65.1185	MPP1;RAC2;SLAMF8;NCKAP1L;FUT4
477	Synapse Pruning (GO:0098883)	5/8	0.0019406	0.0181764	10.4277	65.1185	C1QB;C3;ITGAM;TREM2;C1QC
478	Mesenchymal Cell Differentiation (GO:0048762)	16/54	0.00194239	0.0181764	2.63956	16.481	FOXC1;TGFB1;ROCK1;WNT5A;LOXL3;IGF1;RBPJ;HIF1A;TGFBR1;LOXL2;TGFBR3;RANBP3L;SNAI1;S100A4;FGFR2;LIMS1
479	Cellular Response To Virus (GO:0098586)	18/64	0.00200855	0.0187563	2.45372	15.2384	IFNAR2;IFNGR1;IL10RB;IFNGR2;TYK2;POU2F2;HIF1A;CXCL10;IRF3;CCL5;POU2AF1;ZC3H12A;NLRP3;IRF5;LGALS9;CCL19;LGALS8;IFNAR1
480	Activation Of NF-kappaB-inducing Kinase Activity (GO:0007250)	7/15	0.00220041	0.0202519	5.47693	33.514	TNFRSF10B;CHI3L1;TRAF2;TLR6;MALT1;TIRAP;TLR3
481	Astrocyte Development (GO:0014002)	7/15	0.00220041	0.0202519	5.47693	33.514	C1QA;CDK6;IFNGR1;C5AR1;TREM2;TNF;S100A9
482	Glycosaminoglycan Catabolic Process (GO:0006027)	7/15	0.00220041	0.0202519	5.47693	33.514	CEMIP;TGFB1;CEMIP2;FUCA1;GUSB;GNS;SGSH
483	Negative Regulation Of Macrophage Activation (GO:0043031)	7/15	0.00220041	0.0202519	5.47693	33.514	GRN;PTPRC;ZC3H12A;IL31RA;NR1H3;CST7;FCGR2B
484	Negative Regulation Of Platelet Activation (GO:0010544)	7/15	0.00220041	0.0202519	5.47693	33.514	PDGFRA;THBD;C1QTNF1;PRKCD;CD9;APOE;SH2B3
485	Regulation Of Amyloid-Beta Clearance (GO:1900221)	7/15	0.00220041	0.0202519	5.47693	33.514	LRP1;ROCK1;HDAC1;IFNGR1;TREM2;APOE;TNF
486	Regulation Of Bicellular Tight Junction Assembly (GO:2000810)	7/15	0.00220041	0.0202519	5.47693	33.514	IKBKB;CLDN5;PRKCH;MYO1C;ROCK1;SNAI1;TNF
487	Protein Autophosphorylation (GO:0046777)	36/162	0.00229727	0.0211	1.79505	10.9068	TXK;PRKX;STK4;EGFR;STK10;MKNK1;ERBB2;MKNK2;KDR;PIM1;MAP3K20;RIPK1;PAK2;PDGFRB;LYN;MAP4K1;PDGFRA;RIPK3;NEK6;TNK1;EIF2AK2;VRK2;ERN1;FGR;HCK;MAPKAPK3;TAOK3;FES;LCK;STK17B;MAPKAPK2;FAM20C;PRKD2;FGFR2;MAP3K11;DDR2
488	Positive Regulation Of Neuron Apoptotic Process (GO:0043525)	9/23	0.00234886	0.0213715	4.02539	24.369	TFAP2A;TFAP2B;GRN;ITGAM;TYROBP;CCL3;NUPR1;TNF;MCL1
489	Positive Regulation Of Neutrophil Migration (GO:1902624)	9/23	0.00234886	0.0213715	4.02539	24.369	CD74;MDK;MOSPD2;RAC2;CCR7;NCKAP1L;CCL19;FUT4;TIRAP
490	Regulation Of Extracellular Matrix Organization (GO:1903053)	9/23	0.00234886	0.0213715	4.02539	24.369	EFEMP2;LAMA2;LRP1;LAMB2;LAMB1;LAMC1;NID1;RUNX1;DDR2
491	Regulation Of Interleukin-4 Production (GO:0032673)	9/23	0.00234886	0.0213715	4.02539	24.369	CD86;CEBPB;FCER1G;SYK;RARA;NLRP3;LGALS9;FOXP3;HAVCR2
492	Regulation Of Fat Cell Differentiation (GO:0045598)	20/75	0.00235072	0.0213715	2.28069	13.8051	YAP1;WWTR1;CEBPB;XBP1;TGFB1;WNT5A;LRP5;TNF;ZFP36L2;ZFP36L1;ZFP36;SFRP1;ID2;ZC3H12A;TAF8;ENPP1;LCP1;WDFY2;BMAL1;CMKLR1
493	Interleukin-1-Mediated Signaling Pathway (GO:0070498)	8/19	0.00237778	0.0214865	4.55312	27.5081	IKBKB;IL1R1;IRAK2;IL1B;IRAK3;IRAK4;RELA;MYD88
494	Regulation Of Lymphocyte Differentiation (GO:0045619)	8/19	0.00237778	0.0214865	4.55312	27.5081	CD2;SLAMF8;NCKAP1L;PRDM1;IKZF3;ZFP36L2;ZFP36L1;CCR2
495	Regulation Of Tissue Remodeling (GO:0034103)	8/19	0.00237778	0.0214865	4.55312	27.5081	TGFB1;GPNMB;IL15;MDK;LEPR;IL12B;RUNX1;DDR2
496	Regulation Of Cell-Matrix Adhesion (GO:0001952)	18/65	0.00242558	0.0218743	2.40137	14.4603	JAG1;CSF1;MYOC;ROCK1;PLEKHA2;CIB1;EMP2;CD3E;THBS1;RHOA;BST1;SFRP1;CDK6;PLAU;CCR7;CD36;TLN1;MAP4K4
497	Positive Regulation Of Cellular Biosynthetic Process (GO:0031328)	38/174	0.00244829	0.0220346	1.75572	10.556	PIWIL2;RPL5;SLC45A3;RPS27L;PKD2;TNF;HIF1A;THBS1;RPS4X;CDH3;CLEC7A;CCL5;ERBB2;CD36;ATP7A;PDGFRB;NIBAN1;SREBF1;MID1IP1;IGF2;NR1H3;IGF1;MMP8;KLF4;CTDNEP1;MLXIPL;SMOC2;ZEB2;P2RX4;DDAH2;IL1B;BCL3;CD28;PLXNB2;PRKD2;RPL26;TLR6;TLR4
498	Enzyme-Linked Receptor Protein Signaling Pathway (GO:0007167)	29/124	0.00266164	0.0239066	1.91642	11.3621	BLK;CSF1;LRP1;CD3E;RASGRP4;EGFR;ERBB2;KDR;BLNK;JAK3;MPZL1;PDGFRB;LYN;PDGFRA;SYK;IL31RA;FGR;HCK;DOK2;CD4;CD8A;LCK;AXL;CD7;ROR1;LCP2;IL6ST;FGFR2;DDR2
499	Activation Of Protein Kinase Activity (GO:0032147)	21/81	0.00269366	0.0241458	2.19533	12.9894	CD86;OSBPL8;RIPK3;ANGPT1;CAB39L;SLC11A1;PRKCD;WNT5A;TNFRSF10B;EMP2;TRAF2;IGF1;TIRAP;MALT1;TGFBR2;TPX2;CHI3L1;TLR6;GAS6;ECT2;TLR3
500	Regulation Of Gene Expression (GO:0010468)	188/1127	0.00270702	0.024217	1.26892	7.50176	RPL5;SPI1;CSF1;HFE;TNC;ZBTB20;RBPJ;ETS1;BACH1;TNF;SOX2;CDH5;FGF7;EFEMP1;CDH3;CDH1;CREB3L1;MYC;ZC3H12A;KDR;IL12B;SIRPA;SLC39A8;CCNL2;LGALS9;DAXX;SLC11A1;WNT5A;CNPY2;MITF;FOXP3;RUNX3;HIC1;ADAM19;CLDN5;SFRP4;SFRP1;TYROBP;SMO;ERP29;APLNR;PKP3;NOTCH2;IGSF1;SLC22A2;TXK;TCF7;TWIST1;MEFV;HIF1A;MACROH2A1;ZFP36L1;CLEC7A;PLCG2;RIPK1;APOE;ZBTB7B;MSC;SLC38A2;RREB1;LYN;CCR1;TFAP2A;MSR1;WWTR1;TFAP2C;TGFB1;FZD7;…
501	Receptor Internalization (GO:0031623)	15/51	0.00287549	0.0256728	2.61141	15.2808	ITGB1;FCER1G;CALCRL;RALB;SYK;LRP1;ITGB2;ARRB2;CXCR1;CXCR2;CD9;GRB2;CD36;LDLRAP1;PICALM
502	Positive Regulation Of Cellular Metabolic Process (GO:0031325)	16/56	0.00292951	0.0261029	2.50729	14.6248	PDGFRB;CDKN1A;MORC3;GADD45A;IL10RB;CGAS;ACOD1;THBS1;TGFBR2;CCL5;ZC3H12A;CDK1;RIPK1;GRB2;B2M;IFNAR1
503	Gamma-Delta T Cell Activation (GO:0046629)	6/12	0.00300606	0.0262388	6.25781	36.3399	ITK;CXADR;JAML;TCF7;CD3G;CD3E
504	Multicellular Organismal-Level Iron Ion Homeostasis (GO:0060586)	6/12	0.00300606	0.0262388	6.25781	36.3399	HFE;SLC11A1;SLC11A2;SLC40A1;HMOX1;PICALM
505	Positive Regulation Of Neuroinflammatory Response (GO:0150078)	6/12	0.00300606	0.0262388	6.25781	36.3399	IL1B;PLCG2;TREM2;NUPR1;MMP8;TNF
506	Regulation Of Chemokine (C-X-C Motif) Ligand 2 Production (GO:2000341)	6/12	0.00300606	0.0262388	6.25781	36.3399	OAS3;LCP1;KLF4;TLR4;TNF;TIRAP
507	Regulation Of Lymphocyte Migration (GO:2000401)	6/12	0.00300606	0.0262388	6.25781	36.3399	SPN;STK10;MSN;CCR6;GCSAM;SLC8B1
508	Response To Iron Ion (GO:0010039)	6/12	0.00300606	0.0262388	6.25781	36.3399	TFAP2A;HFE;SLC11A2;B2M;HIF1A;BMP6
509	Negative Regulation Of Type II Interferon Production (GO:0032689)	10/28	0.00300927	0.0262388	3.47919	20.2004	CD274;ZC3H12A;LAPTM5;RARA;LGALS9;PDCD1LG2;GAS6;FOXP3;TLR4;HAVCR2
510	Positive Regulation Of Defense Response To Virus By Host (GO:0002230)	10/28	0.00300927	0.0262388	3.47919	20.2004	MAVS;DTX3L;STING1;STAT1;ZC3H12A;CGAS;IL12B;PTPN22;PARP9;RIGI
511	Regulation Of Chemotaxis (GO:0050920)	10/28	0.00300927	0.0262388	3.47919	20.2004	PDGFRB;PDGFRA;TGFB1;P2RX4;GPR183;CXCR4;TREM2;CCL19;AIF1;THBS1
512	Regulation Of Nitric-Oxide Synthase Activity (GO:0050999)	10/28	0.00300927	0.0262388	3.47919	20.2004	IL1A;GCH1;DDAH2;IL1B;NPR3;APOE;HIF1A;TNF;GLA;EGFR
513	Vascular Endothelial Growth Factor Receptor Signaling Pathway (GO:0048010)	10/28	0.00300927	0.0262388	3.47919	20.2004	MAPKAPK3;SLC31A1;MAPKAPK2;KDR;HSPB1;PRKD2;SULF1;PAK2;VAV1;VAV2
514	Negative Regulation Of Smooth Muscle Cell Proliferation (GO:0048662)	12/37	0.00303293	0.0262913	3.00699	17.4352	CDKN1A;EFEMP2;PTGIR;CDKN1B;IGFBP5;OGN;TNFAIP3;HMOX1;IL12B;APOD;APOE;AIF1
515	Regulation Of Ossification (GO:0030278)	12/37	0.00303293	0.0262913	3.00699	17.4352	ECM1;SFRP1;CHSY1;MDK;WNT5A;BMP2K;TWIST1;ENPP1;TENT5A;RBPJ;SMAD6;DDR2
516	Regulation Of p38MAPK Cascade (GO:1900744)	12/37	0.00303293	0.0262913	3.00699	17.4352	SPI1;GADD45B;GADD45A;SPHK1;IL1B;ZC3H12A;PTPN22;TREM2;RELL1;LGALS9;SASH1;GADD45G
517	Positive Regulation Of Nucleic Acid-Templated Transcription (GO:1903508)	100/557	0.00313421	0.0271167	1.38061	7.95975	CD86;CD80;TNF;ETS1;SOX2;FGF7;CDH1;MYC;CAPN3;CDK5RAP2;MAP2K3;WNT5A;MITF;SOX10;FOXP3;RUNX3;RUNX1;SFRP1;CASZ1;SHC1;BCL10;HIF1A;APOE;RREB1;SNX5;FZD1;TFAP2A;NFE2;TFAP2B;AFAP1L2;NIBAN2;TGFB1;FZD7;IL31RA;NFATC2;NFATC1;IGF1;FLI1;NFKB1;COL1A1;MLXIPL;ID2;BCL3;SNAI1;PICALM;CIITA;TGFB1I1;AKR1B1;SIX1;BRCA1;IKBKB;LYL1;LBH;ZIC1;CD38;INSL3;TEAD1;DTX3L;ACTL6A;NME2;RHOG;PARP9;TGFBR1;TAF6L;ELF1;ELF2;MDFIC;ELF4;IL1B…
518	ERK1 And ERK2 Cascade (GO:0070371)	9/24	0.00330312	0.0283043	3.75682	21.4623	PTGER4;MYC;CDK1;KDR;CTSH;IGF1;LGALS9;ZFP36L2;ZFP36L1
519	Negative Regulation Of Antigen Receptor-Mediated Signaling Pathway (GO:0050858)	9/24	0.00330312	0.0283043	3.75682	21.4623	LGALS3;CD300A;PVRIG;LAPTM5;LPXN;PTPN22;UBASH3A;FCGR2B;CD22
520	Positive Regulation Of p38MAPK Cascade (GO:1900745)	9/24	0.00330312	0.0283043	3.75682	21.4623	SPI1;GADD45B;GADD45A;SPHK1;IL1B;ZC3H12A;RELL1;SASH1;GADD45G
521	Regulation Of Cytokine Production Involved In Immune Response (GO:0002718)	9/24	0.00330312	0.0283043	3.75682	21.4623	SPHK2;WNT5A;LAPTM5;IRF5;TNFRSF14;NOD2;TNFRSF1B;TNF;CCR2
522	Regulation Of Muscle Cell Differentiation (GO:0051147)	9/24	0.00330312	0.0283043	3.75682	21.4623	PTBP1;LAMA2;LAMB2;ID2;IGF2;LAMB1;LAMC1;NID1;FGFR2
523	Negative Regulation Of Inflammatory Response To Antigenic Stimulus (GO:0002862)	7/16	0.00344926	0.0292207	4.8681	27.6002	LYN;FGR;HCK;SYK;RHBDF2;FURIN;TREM2
524	Negative Regulation Of Receptor Signaling Pathway Via JAK-STAT (GO:0046426)	7/16	0.00344926	0.0292207	4.8681	27.6002	SOCS3;LEPROT;GBP7;SOCS1;BCL3;PARP14;SH2B3
525	Positive Regulation Of Myeloid Leukocyte Cytokine Production Involved In Immune Response (GO:0061081)	7/16	0.00344926	0.0292207	4.8681	27.6002	CD74;MAVS;TICAM2;WNT5A;LAPTM5;PLCG2;RIGI
526	Regulation Of Interleukin-1 Production (GO:0032652)	7/16	0.00344926	0.0292207	4.8681	27.6002	NLRP12;IGHD;SIRPA;CCR7;MEFV;GAS6;TLR4
527	Regulation Of Natural Killer Cell Activation (GO:0032814)	7/16	0.00344926	0.0292207	4.8681	27.6002	TICAM2;TYROBP;KLRC2;IL12B;PTPN22;KLRD1;PRDM1
528	Regulation Of Response To Cytokine Stimulus (GO:0060759)	7/16	0.00344926	0.0292207	4.8681	27.6002	MAVS;IRAK2;WNT5A;KLF4;PARP9;SH2B3;RIGI
529	Negative Regulation Of Cytokine Production Involved In Inflammatory Response (GO:1900016)	8/20	0.00348822	0.0294393	4.17345	23.6149	PYCARD;ZC3H12A;SIRPA;NLRC3;TREM2;APOD;MEFV;ADCY7
530	Negative Regulation Of Viral Life Cycle (GO:1903901)	8/20	0.00348822	0.0294393	4.17345	23.6149	IFITM3;BST2;CIITA;IFITM1;IFITM2;TRIM15;TRIM26;LY6E
531	Regulation Of Activated T Cell Proliferation (GO:0046006)	11/33	0.00351918	0.0295334	3.13168	17.6925	PYCARD;CD274;RIPK3;IGFBP2;IGF2;IL12B;FADD;LGALS9;IGF1;PDCD1LG2;FOXP3
532	Regulation Of Amyloid-Beta Formation (GO:1902003)	11/33	0.00351918	0.0295334	3.13168	17.6925	ROCK1;IFNGR1;CASP3;ABCA7;GSAP;APOE;IGF1;TNF;RELA;ABCG1;PICALM
533	Regulation Of Cell Adhesion Mediated By Integrin (GO:0033628)	11/33	0.00351918	0.0295334	3.13168	17.6925	DPP4;LYN;FOXC2;SYK;PLAU;CYP1B1;ADAM9;CIB1;NCKAP1L;PIK3CG;FERMT3
534	Rho Protein Signal Transduction (GO:0007266)	15/52	0.00353456	0.0296069	2.54069	14.3426	ROCK1;RHOG;WAS;ARHGAP29;MYO9B;RHOD;RHOA;ARHGAP4;CDC42;GNA13;COL1A2;ARHGDIB;PDPN;ARHGEF1;TAX1BP3
535	Intracellular Monoatomic Cation Homeostasis (GO:0030003)	40/190	0.00382337	0.0316517	1.67549	9.32682	CD40;FRRS1;HFE;SLC40A1;CDH5;EDNRA;CCL8;CCL7;FTH1;MYC;CCL5;ATP6V0A2;FLVCR1;CCL3;HMOX1;SLC39A8;CCL19;ATP7A;B2M;KCNJ2;CCR2;CCR1;ATP6V1G1;SCARA5;SLC11A1;SLC11A2;TMC8;ATP1B3;CYB561A3;CP;SLC39A14;SLC8B1;BMP6;TPCN2;CXCL12;LCK;TRPV4;CALR;TPT1;PICALM
536	Proteolysis Involved In Protein Catabolic Process (GO:0051603)	20/78	0.00385285	0.0316517	2.16235	12.0204	PDCD6IP;CTSZ;TNFAIP3;CTSW;ISG15;DTX4;CTSS;MALT1;PSMA6;CASP8;CTSL;CTSK;DDI2;MDM2;CTSH;TRIM21;CTSC;ADAMTS7;CTSB;LGMN
537	Iron Ion Transmembrane Transport (GO:0034755)	5/9	0.00387067	0.0316517	7.82033	43.4367	SCARA5;SLC11A2;SLC40A1;SLC39A8;SLC39A14
538	Kinetochore Assembly (GO:0051382)	5/9	0.00387067	0.0316517	7.82033	43.4367	CENPE;CENPF;NPC1;KNTC1;DLGAP5
539	Negative Regulation Of Alpha-Beta T Cell Proliferation (GO:0046642)	5/9	0.00387067	0.0316517	7.82033	43.4367	TWSG1;TNFRSF14;LGALS9;SLC4A2;ZBTB7B
540	Negative Regulation Of Extracellular Matrix Organization (GO:1903054)	5/9	0.00387067	0.0316517	7.82033	43.4367	DPP4;TGFB1;EMILIN1;TNFRSF1B;TNFRSF1A
541	Negative Regulation Of Protein Autophosphorylation (GO:0031953)	5/9	0.00387067	0.0316517	7.82033	43.4367	ERRFI1;NLRP12;MVP;ENPP1;ENG
542	Pinocytosis (GO:0006907)	5/9	0.00387067	0.0316517	7.82033	43.4367	PYCARD;MAPKAPK3;MAPKAPK2;DOCK2;SNX5
543	Positive Regulation Of Mesenchymal Cell Proliferation (GO:0002053)	5/9	0.00387067	0.0316517	7.82033	43.4367	STAT1;MYC;LRP5;FGFR2;TGFBR2
544	Positive Regulation Of Monocyte Differentiation (GO:0045657)	5/9	0.00387067	0.0316517	7.82033	43.4367	CD74;CD4;CSF1;FES;ZFP36L1
545	Positive Regulation Of Phagocytosis, Engulfment (GO:0060100)	5/9	0.00387067	0.0316517	7.82033	43.4367	C3;PLCG2;ANO6;NCKAP1L;TREM2
546	Regulation Of Ceramide Biosynthetic Process (GO:2000303)	5/9	0.00387067	0.0316517	7.82033	43.4367	SPHK2;ORMDL2;SPHK1;PRKCD;ORMDL1
547	Response To Type I Interferon (GO:0034340)	5/9	0.00387067	0.0316517	7.82033	43.4367	SP100;MX1;ISG15;IFIT1;TRIM56
548	Regulation Of Protein Import Into Nucleus (GO:0042306)	12/38	0.00388481	0.0316704	2.89117	16.0479	S100G;MAVS;TGFB1;MDFIC;BAG3;CDH1;ZC3H12A;ZIC1;PRKCD;FLNA;HCLS1;ECT2
549	Actin Filament Organization (GO:0007015)	32/144	0.00388711	0.0316704	1.79388	9.95621	WIPF1;INPPL1;WAS;CAPG;CORO1A;AIF1;CNN3;CNN2;CDC42;DPYSL3;NRAP;RAC2;FLNA;CGNL1;SVIL;GAS2L3;TPM4;TPM3;TPM2;RHOG;EMP2;MYO7A;ARHGAP25;MYO1E;MARCKS;MYO1C;TRPV4;HCLS1;TAGLN2;LCP1;MYO1F;MYO1G
550	Intrinsic Apoptotic Signaling Pathway (GO:0097193)	25/105	0.00393107	0.0319703	1.96069	10.86	PPP1R15A;CDKN1A;CEBPB;BRCA1;CRIP1;PYCARD;BCL2L11;CASP3;CASP4;CYP1B1;BAK1;IKBKE;FNIP2;MCL1;APAF1;BAD;PRKCD;TNFRSF10B;TRAF2;TNFRSF1B;HIC1;PML;ERN1;MYBBP1A;RNF186
551	Positive Regulation Of miRNA Transcription (GO:1902895)	13/43	0.0041247	0.0333028	2.71484	14.9065	SREBF1;SPI1;TGFB1;STAT3;KLF4;ETS1;HIF1A;TNF;EGFR;RELA;MYC;ATOH8;TEAD1
552	Positive Regulation Of Receptor-Mediated Endocytosis (GO:0048260)	13/43	0.0041247	0.0333028	2.71484	14.9065	CD63;ANGPT1;ANXA2;HFE;ARRB2;CBL;SELE;C3;SFRP4;DAB2;CCL19;LDLRAP1;B2M
553	Regulation Of JUN Kinase Activity (GO:0043506)	13/43	0.0041247	0.0333028	2.71484	14.9065	PTPN1;WNT5A;PTPN22;TRAF2;TNFRSF11A;TNF;ERN1;TAOK3;CCL19;TLR6;SASH1;ARHGEF5;MAP3K11
554	Regulation Of Endothelial Cell Apoptotic Process (GO:2000351)	13/43	0.0041247	0.0333028	2.71484	14.9065	CD40;ANGPT1;ITGA4;TNFAIP3;ANO6;THBS1;TNF;ICAM1;CDH5;KDR;CCL2;GAS6;NFE2L2
555	Response To Organic Cyclic Compound (GO:0014070)	16/58	0.00429861	0.0338999	2.38762	13.0112	ATF1;ANXA1;TGFB1;IGFBP5;STAT3;TNF;SFRP1;STING1;KYNU;IL1B;CCL5;CCL3;CYP1B1;CCL2;ALPL;TLR3
556	RIG-I Signaling Pathway (GO:0039529)	4/6	0.00430117	0.0338999	12.5094	68.1623	RNF135;OAS3;TRIM25;RIGI
557	Copper Ion Import (GO:0015677)	4/6	0.00430117	0.0338999	12.5094	68.1623	STEAP3;STEAP4;SLC31A2;SLC31A1
558	Interleukin-3-Mediated Signaling Pathway (GO:0038156)	4/6	0.00430117	0.0338999	12.5094	68.1623	STAT5A;FCER1G;SYK;IL3RA
559	Macropinocytosis (GO:0044351)	4/6	0.00430117	0.0338999	12.5094	68.1623	PYCARD;MAPKAPK3;MAPKAPK2;DOCK2
560	Maintenance Of Protein Location In Extracellular Region (GO:0071694)	4/6	0.00430117	0.0338999	12.5094	68.1623	FBN2;NRROS;LTBP1;FBN1
561	Negative Regulation Of Dendritic Cell Apoptotic Process (GO:2000669)	4/6	0.00430117	0.0338999	12.5094	68.1623	CXCL12;CCR7;CCL19;GAS6
562	Positive Regulation Of Amyloid-Beta Clearance (GO:1900223)	4/6	0.00430117	0.0338999	12.5094	68.1623	LRP1;ROCK1;TREM2;APOE
563	Positive Regulation Of Chemokine (C-X-C Motif) Ligand 2 Production (GO:2000343)	4/6	0.00430117	0.0338999	12.5094	68.1623	LCP1;TLR4;TNF;TIRAP
564	Positive Regulation Of Membrane Depolarization (GO:1904181)	4/6	0.00430117	0.0338999	12.5094	68.1623	MYOC;KDR;RACK1;DCN
565	Positive Regulation Of Receptor Catabolic Process (GO:2000646)	4/6	0.00430117	0.0338999	12.5094	68.1623	PTPN1;DTX3L;LAPTM5;APOE
566	Regulation Of Toll-Like Receptor 7 Signaling Pathway (GO:0034155)	4/6	0.00430117	0.0338999	12.5094	68.1623	TASL;RSAD2;TREML4;PTPN22
567	Type B Pancreatic Cell Development (GO:0003323)	4/6	0.00430117	0.0338999	12.5094	68.1623	CDK6;NKX6-1;BMP6;BMP5
568	Blood Vessel Morphogenesis (GO:0048514)	15/53	0.00431233	0.0338999	2.47368	13.4724	CCBE1;EGFL7;TGFB1;SYK;LRP5;RBPJ;TGFBR1;TGFBR2;LOX;COL4A1;KDR;APLNR;CYP1B1;HAS2;ENG
569	Carboxylic Acid Transport (GO:0046942)	15/53	0.00431233	0.0338999	2.47368	13.4724	SLC36A2;SLC16A1;SLC6A13;SLC6A12;SLC3A2;SLC16A10;SLC1A5;SLC7A2;PDPN;PSAP;SLC16A6;SLC16A9;SLC16A3;SLC38A2;SLC38A5
570	Positive Regulation Of Protein Kinase Activity (GO:0045860)	32/145	0.00434247	0.0340769	1.7779	9.67058	CDKN1A;RALB;CSF1;CAB39L;CIB1;IQGAP1;RASSF2;RAP1A;CCL5;IL12B;SNX9;CCR7;CCL19;ECT2;MAP2K3;PTPN1;DAXX;RIPK3;SLC11A1;PRKCD;EMP2;RHOA;TGFBR2;TPX2;CENPE;CD4;PTPRC;NOX4;TAB2;LCP2;GAS6;DDR2
571	Regulation Of Biomineral Tissue Development (GO:0070167)	9/25	0.00453739	0.0354201	3.52181	19.0016	CEBPB;ECM1;TGFB1;ROCK1;BMP2K;TWIST1;ENPP1;GAS6;DDR2
572	Regulation Of Keratinocyte Proliferation (GO:0010837)	9/25	0.00453739	0.0354201	3.52181	19.0016	NOTCH2;FGF7;ZFP36;CDH3;LRG1;MDK;REG3G;FGFR2;ZFP36L1
573	Regulation Of Protein Processing (GO:0070613)	9/25	0.00453739	0.0354201	3.52181	19.0016	CLN3;CCBE1;RNF139;PLAU;PLAUR;GAS1;ADAM8;NLRC4;RUNX1
574	Cellular Response To Hydrogen Peroxide (GO:0070301)	11/34	0.00456368	0.0355015	2.99535	16.1438	ANXA1;RIPK3;PRKCD;TNFAIP3;CYP1B1;SIRPA;RIPK1;ECT2;RELA;AQP1;NFE2L2
575	Cellular Response To Vascular Endothelial Growth Factor Stimulus (GO:0035924)	11/34	0.00456368	0.0355015	2.99535	16.1438	DLL4;MAP2K3;ERN1;FOXC1;SPHK1;MAPKAPK2;KDR;HSPB1;GAS1;PRKD2;RELA
576	Nitrogen Compound Transport (GO:0071705)	35/163	0.00470525	0.0365392	1.71709	9.202	SCARB2;SLC26A2;CALCRL;SLC22A5;SLC22A2;CD3G;SLC3A2;SLC1A5;SLC7A2;AQP1;HSP90B1;CHMP1B;PDPN;FLVCR1;SLC26A11;SLC15A3;SLC38A2;ABCD1;SLC38A5;ARRDC4;ABCC4;SLC13A4;SLC36A2;SLC11A1;CMTM6;SLC6A13;SLC6A12;SLC16A10;SCAMP2;CENPF;SNX18;TCN2;SLC26A7;MYH9;SLC29A3
577	Positive Regulation Of Lymphocyte Differentiation (GO:0045621)	12/39	0.0049187	0.0375496	2.78392	14.7957	XBP1;MMP14;SPI1;SYK;MDK;AXL;INPP5D;ACTL6A;RHOH;CD27;NCKAP1L;GAS6
578	T Cell Differentiation In Thymus (GO:0033077)	6/13	0.00493513	0.0375496	5.36352	28.4877	PTPRC;RIPK3;CCR6;FADD;ZFP36L2;ZFP36L1
579	Amyloid Precursor Protein Catabolic Process (GO:0042987)	6/13	0.00493513	0.0375496	5.36352	28.4877	ADAM19;APH1A;CLN3;ADAM17;PSEN2;ABCG1
580	Endolysosomal Toll-Like Receptor Signaling Pathway (GO:0140894)	6/13	0.00493513	0.0375496	5.36352	28.4877	UNC93B1;RFTN1;TLR8;IRAK4;PIK3AP1;MYD88
581	Mature B Cell Differentiation Involved In Immune Response (GO:0002313)	6/13	0.00493513	0.0375496	5.36352	28.4877	NOTCH2;DOCK10;DOCK11;GPR183;POU2AF1;FCGR2B
582	Myeloid Dendritic Cell Activation (GO:0001773)	6/13	0.00493513	0.0375496	5.36352	28.4877	PYCARD;BATF2;BATF3;DOCK2;TGFBR2;SLAMF1
583	Positive Regulation Of T Cell Receptor Signaling Pathway (GO:0050862)	6/13	0.00493513	0.0375496	5.36352	28.4877	LCK;RAB29;PRKD2;KCNN4;RELA;NECTIN2
584	Positive Regulation Of T-helper 17 Type Immune Response (GO:2000318)	6/13	0.00493513	0.0375496	5.36352	28.4877	CLEC7A;NFKBIZ;IL12B;TYK2;NFKBID;MALT1
585	Positive Regulation Of Alpha-Beta T Cell Differentiation (GO:0046638)	6/13	0.00493513	0.0375496	5.36352	28.4877	SOCS1;NCKAP1L;ZBTB7B;RUNX3;RUNX1;TGFBR2
586	Regulation Of T Cell Chemotaxis (GO:0010819)	6/13	0.00493513	0.0375496	5.36352	28.4877	CXCL10;ADAM17;CCL5;WNT5A;CXCL13;CCR2
587	Response To Chemokine (GO:1990868)	6/13	0.00493513	0.0375496	5.36352	28.4877	FOXC1;CXCL12;DOCK8;ZC3H12A;SH2B3;RHOA
588	Negative Regulation Of Biomineral Tissue Development (GO:0070168)	8/21	0.00496128	0.0375496	3.85219	20.4401	CCR1;SRGN;ECM1;TGFB1;ROCK1;CCL3;ENPP1;GAS6
589	Positive Regulation Of Amyloid Precursor Protein Catabolic Process (GO:1902993)	8/21	0.00496128	0.0375496	3.85219	20.4401	LYN;IFNGR1;CASP3;GSAP;TNF;RELA;ABCG1;PICALM
590	Positive Regulation Of Granulocyte Chemotaxis (GO:0071624)	8/21	0.00496128	0.0375496	3.85219	20.4401	CD74;MDK;MOSPD2;RAC2;CCR7;NCKAP1L;CCL19;TIRAP
591	Positive Regulation Of Natural Killer Cell Mediated Cytotoxicity (GO:0045954)	8/21	0.00496128	0.0375496	3.85219	20.4401	KLRK1;KLRC2;LAMP1;IL12B;KLRD1;SLAMF6;PVR;NECTIN2
592	Cellular Response To Metal Ion (GO:0071248)	30/135	0.00506553	0.0382739	1.7933	9.47813	CLIC4;CDKN1B;HFE;HVCN1;GUCA1A;IQGAP1;PKD2;ADCY7;EGFR;AQP1;CDH1;PLCG2;CAPN3;CPNE3;CPNE2;ECT2;B2M;SLC25A24;TFAP2A;DAXX;WNT5A;SYT8;MMP9;BMP6;ITPKB;ITPKC;P2RX4;RASA4;ALOX5AP;LGMN
593	Negative Regulation Of Immune System Process (GO:0002683)	13/44	0.00512811	0.0383665	2.62711	13.8528	LYN;GPR108;TNFAIP3;TREM2;IRAK3;FOXP3;COL3A1;HMOX1;FADD;PDCD1;TLR6;FCGR2B;RAB7B
594	Negative Regulation Of Cytokine-Mediated Signaling Pathway (GO:0001960)	16/59	0.00515743	0.0383665	2.33195	12.2831	IL1RN;ARG1;STAT2;NLRC5;NR1H3;TREM2;IRAK3;ISG15;SAMHD1;PARP14;USP18;PTPRC;OAS3;PADI2;GAS6;SH2B3
595	Amyloid Precursor Protein Metabolic Process (GO:0042982)	7/17	0.00517215	0.0383665	4.38104	23.0638	ADAM19;APH1A;CLN3;ADAM17;PSEN2;APOE;LDLRAP1
596	Cellular Response To dsRNA (GO:0071359)	7/17	0.00517215	0.0383665	4.38104	23.0638	COLEC12;MAVS;RALB;STING1;CGAS;IFIT1;RIGI
597	Cellular Response To Unfolded Protein (GO:0034620)	7/17	0.00517215	0.0383665	4.38104	23.0638	ERN1;PTPN1;DAXX;BAG3;HSPB8;TMBIM6;BAK1
598	Extracellular Matrix Assembly (GO:0085029)	7/17	0.00517215	0.0383665	4.38104	23.0638	MFAP4;EFEMP2;TGFB1;ELN;HAS2;EMILIN1;GAS6
599	Growth Hormone Receptor Signaling Pathway (GO:0060396)	7/17	0.00517215	0.0383665	4.38104	23.0638	LYN;STAT5A;PTPN1;PXN;STAT3;STAT6;JAK3
600	Negative Regulation Of Fibroblast Proliferation (GO:0048147)	7/17	0.00517215	0.0383665	4.38104	23.0638	PARP10;MORC3;SFRP1;CD300A;FTH1;MYC;NLRC3
601	Positive Regulation Of Alpha-Beta T Cell Proliferation (GO:0046641)	7/17	0.00517215	0.0383665	4.38104	23.0638	SYK;IL12B;PTPN22;TYK2;LGALS9;RASAL3;TGFBR2
602	Positive Regulation Of Amyloid-Beta Formation (GO:1902004)	7/17	0.00517215	0.0383665	4.38104	23.0638	IFNGR1;CASP3;GSAP;TNF;RELA;ABCG1;PICALM
603	Positive Regulation Of Macrophage Activation (GO:0043032)	7/17	0.00517215	0.0383665	4.38104	23.0638	CEBPA;WNT5A;TREM2;TLR6;MMP8;THBS1;TLR4
604	Heterophilic Cell-Cell Adhesion Via Plasma Membrane Cell Adhesion Molecules (GO:0007157)	14/49	0.00522124	0.0386666	2.50619	13.1701	CD164;CXADR;VCAM1;ITGAL;PVR;SELE;ICAM1;SELP;JAML;SELL;HMCN1;FAT4;NECTIN4;SCARF1
605	Regulation Of Protein Localization To Plasma Membrane (GO:1903076)	20/80	0.0052421	0.0387569	2.09002	10.9748	ITGB1;PRKCH;TGFB1;LRP1;RHOG;AKR1B1;CIB1;TREM2;TNF;ACTB;EGFR;VAMP8;LGALS3;CLN3;MMP14;DAB2;LDLRAP1;RHOQ;ARF6;PICALM
606	Negative Regulation Of Myeloid Leukocyte Differentiation (GO:0002762)	10/30	0.00531271	0.0390209	3.13091	16.3986	CDK6;MYC;LRRC17;CCL3;RARA;TLR4;GPR137B;TLR3;C1QC;FBN1
607	Regulation Of Calcium-Mediated Signaling (GO:0050848)	10/30	0.00531271	0.0390209	3.13091	16.3986	P2RX4;CLEC7A;JPT2;PLEK;CCL4;CCL3;PLCG2;TREM2;CD22;CMKLR1
608	Regulation Of Macrophage Derived Foam Cell Differentiation (GO:0010743)	10/30	0.00531271	0.0390209	3.13091	16.3986	MSR1;PRKCH;CSF1;NR1H3;CD36;LCP1;APOB;NFKB1;ABCG1;PF4
609	Regulation Of Vasculature Development (GO:1901342)	10/30	0.00531271	0.0390209	3.13091	16.3986	SP100;SFRP1;RNH1;GPNMB;ERBB2;HMOX1;EMP2;CXCL13;ETS1;PIK3CG
610	Regulation Of Actin Cytoskeleton Organization (GO:0032956)	22/91	0.00541872	0.0397343	1.99957	10.4335	PDGFRB;NOTCH2;PDGFRA;RNH1;LRP1;ROCK1;PRKCD;RHOG;ARHGAP18;ARHGAP17;SLC4A2;C9ORF72;CORO1A;RHOA;CDC42;BST2;HCK;BST1;MDK;ARHGDIB;ARHGEF5;RHOQ
611	Regulation Of Protein-Containing Complex Assembly (GO:0043254)	27/119	0.00565888	0.0414275	1.84141	9.52841	RALB;FBLIM1;TNF;CDC42;CDH5;LGALS3;BCL2L11;CLEC7A;RACK1;APOE;CD36;BAK1;FNIP2;TGFB1;HSPA5;SYK;MMP3;EIF2AK2;TMC8;TRAF2;RHOC;SEPTIN9;SPIDR;TIRAP;SELP;HCK;TRABD2B
612	Positive Regulation Of Mitotic Nuclear Division (GO:0045840)	11/35	0.00583965	0.042681	2.87038	14.7626	PDGFRB;IL1A;ESPL1;UBE2C;IL1B;LRP5;NUSAP1;IGF2;CD28;IGF1;DLGAP5
613	Regulation Of Tyrosine Phosphorylation Of STAT Protein (GO:0042509)	17/65	0.00596532	0.0435122	2.21977	11.3692	LYN;CD40;IL15;IL31RA;OSM;IGF1;PARP9;PARP14;TNF;TNFRSF1A;SOCS3;SOCS1;CCL5;IL12B;HCLS1;IL6ST;SH2B3
614	Negative Regulation Of Cellular Process (GO:0048523)	95/537	0.00597284	0.0435122	1.35476	6.93708	PIWIL2;COL18A1;BTG2;CDKN1A;PIWIL4;IFITM1;BTG1;CDKN1B;TGFB1I1;AKR1B1;TREM2;CIB1;CXCL1;IFI35;BRCA1;PKD2;ETS1;ACTB;IFIT3;SPN;ADAMTS1;MDK;MYC;ADORA3;FTH1;CHMP1B;RACK1;CCN5;CYP1B1;ENPP1;EMILIN1;SPHK2;ACTL6A;ITGA1;P3H2;FOXP3;RUNX3;TENT5C;CTTNBP2NL;VAMP8;SFRP4;IL1A;SFRP1;NME6;IL1B;ALDH1A2;IRF1;MYH9;NUPR1;VGLL4;VAMP3;KANK2;CEBPA;HPGD;WAS;FBLN1;THBS1;SAV1;DLL4;GPNMB;RNF139;PDPN;LPXN;IGFBP7;MSX1;SH2B3;S100…
615	Regulation Of Reactive Oxygen Species Biosynthetic Process (GO:1903426)	9/26	0.00610252	0.0443846	3.31445	16.9006	SPHK2;PLCG2;CYBA;CD36;TLR6;MMP8;SLC5A3;ABCD1;TLR4
616	Negative Regulation Of Multicellular Organismal Process (GO:0051241)	46/231	0.00614142	0.0445951	1.56253	7.95749	PTGER4;FOXC2;GRN;SPI1;HDAC1;LAMA4;NPR3;PCTP;TREM2;REG3G;RBPJ;TNF;EGFR;LOXL2;ADAMTS5;TIFAB;GPNMB;CHSY1;MDK;ARHGDIB;SLAMF8;SOSTDC1;EMILIN1;TIMP1;SRGN;GBP7;IFNGR1;IL15;GDF15;SLC11A1;NR1H3;SMAD6;FOXP3;TBX18;BMP5;SFRP1;TWSG1;NLRP12;ADAM17;IL1B;CALR;GAS6;FCGR2B;TLR4;BMAL1;IL18R1
617	Response To Peptide Hormone (GO:0043434)	15/55	0.00628504	0.045564	2.34973	11.9121	STAT5A;XBP1;ANXA1;IGFBP5;ROCK1;STAT1;STAT2;STAT3;REG3G;ZFP36L1;TGFBR3;POMC;STAT4;STAT6;ZBTB7B
618	Natural Killer Cell Activation (GO:0030101)	13/45	0.00631788	0.045728	2.54487	12.8882	PIK3CD;EMP2;CD2;CASP8;KLRK1;PTPRC;NFIL3;ELF4;PRDX1;IL2RB;IL21R;IL12B;SLAMF7
619	Positive Regulation Of Cell Death (GO:0010942)	14/50	0.00634909	0.0458796	2.43643	12.327	C1QA;DAXX;ITGAM;ITGB2;MMP3;WNT5A;HP;SLC6A13;TNF;REST;TYROBP;MAP3K20;RIPK1;PICALM
620	T-helper Cell Lineage Commitment (GO:0002295)	5/10	0.00686603	0.0486751	6.2559	31.1617	SPN;SOCS3;STAT3;SLAMF6;LY9
621	Basement Membrane Organization (GO:0071711)	5/10	0.00686603	0.0486751	6.2559	31.1617	COL4A1;HMCN1;NID1;NID2;CTSS
622	Cellular Response To Interleukin-12 (GO:0071349)	5/10	0.00686603	0.0486751	6.2559	31.1617	STAT4;IL12B;SIRPA;P4HB;TYK2
623	Kinetochore Organization (GO:0051383)	5/10	0.00686603	0.0486751	6.2559	31.1617	CENPE;CENPF;NPC1;NUF2;DLGAP5
624	Negative Regulation Of B Cell Proliferation (GO:0030889)	5/10	0.00686603	0.0486751	6.2559	31.1617	LYN;TYROBP;TNFRSF13B;CD300A;FCGR2B
625	Negative Regulation Of Alpha-Beta T Cell Activation (GO:0046636)	5/10	0.00686603	0.0486751	6.2559	31.1617	TWSG1;CD300A;DAPL1;HFE;TNFRSF14
626	Protein Oxidation (GO:0018158)	5/10	0.00686603	0.0486751	6.2559	31.1617	LOX;LOXL3;LOXL1;LOXL2;SUMF1
627	Regulation Of Amyloid Precursor Protein Biosynthetic Process (GO:0042984)	5/10	0.00686603	0.0486751	6.2559	31.1617	BACE2;SOAT1;ABCA7;ITM2A;ITM2B
628	Regulation Of Dendritic Cell Differentiation (GO:2001198)	5/10	0.00686603	0.0486751	6.2559	31.1617	LGALS3;LGALS1;TMEM176B;LGALS9;FCGR2B
629	Regulation Of Lamellipodium Morphogenesis (GO:2000392)	5/10	0.00686603	0.0486751	6.2559	31.1617	KANK1;PDPN;ENPP2;RREB1;CD44
630	Response To Sterol (GO:0036314)	5/10	0.00686603	0.0486751	6.2559	31.1617	TGFB1;CCL3;CCR5;TGFBR1;TGFBR2
631	Positive Regulation Of Cholesterol Efflux (GO:0010875)	8/22	0.00686652	0.0486751	3.57683	17.8165	EEPD1;RXRA;LRP1;NR1H3;ABCA7;TREM2;APOE;PLTP
632	Positive Regulation Of Leukocyte Migration (GO:0002687)	10/31	0.00688927	0.0487591	2.98165	14.842	LGALS3;F7;CSF1;MDK;NCKAP1L;ADAM8;AIF1;TNF;FUT4;ICAM1

## Sheet: Suppl Table 5. GOBP_enriched KO
	GO_Biological_Process_2023.Term	GO_Biological_Process_2023.Overlap	GO_Biological_Process_2023.P.value	GO_Biological_Process_2023.Adjusted.P.value	GO_Biological_Process_2023.Odds.Ratio	GO_Biological_Process_2023.Combined.Score	GO_Biological_Process_2023.Genes
1	Chemical Synaptic Transmission (GO:0007268)	98/273	1.3498e-28	4.96323e-25	4.81834	309.205	CHRM1;HTR6;RPS6KA2;KIF5A;BSN;PPFIA3;UNC13B;CHRNB2;PDYN;GABRG3;GABRG2;CACNB3;CACNB4;KCNQ3;AMPH;BRSK1;GRIA2;STXBP1;CACNA1B;SLC1A2;LIN7A;CACNA1E;HRH3;KCNMB4;NPTX1;ASIC2;NPTX2;NTSR1;GRIA3;GRIA4;SYT5;DTNA;PTPRN2;SYT1;HTR1D;NSG1;GRIN2B;DLG2;CDK5;DLG3;DLG4;GIPC1;SCN2B;GABRB3;GABRB2;SNAP25;GABRB1;DOC2A;GRIK5;KCNC4;GRIK3;GRIK1;GRIK2;HTR2A;SLC6A1;GABRR2;GRM2;GRM7;DLGAP1;KIF1B;ERC2;DLGAP2;GRID1;MINK1;SYN2;S…
2	Modulation Of Chemical Synaptic Transmission (GO:0050804)	60/123	2.96086e-26	5.44354e-23	8.0966	475.932	MCTP1;CLSTN2;CLSTN3;GRIK5;CLSTN1;GRIK3;LRRC4;GRIK1;GRIK2;GRM1;SLC8A2;RIMS2;RIMS1;GRM2;RIMS4;GRM5;CDH2;GRM7;GRM8;TMEM108;DLGAP1;DLGAP2;DLGAP4;CHRNB2;USP46;MEF2C;CDKL5;GRID1;CASK;SYN1;BCR;NRG3;KCTD13;NPTXR;DGKI;CNTNAP4;NLGN3;GRIA2;NLGN1;NLGN2;PLPPR4;CAMK2A;CACNA1B;CPLX2;NOL3;CPLX3;BEGAIN;RELN;KCNMB4;OTOF;NPTX1;NPTX2;GRIA3;GRIA4;LGI1;IQSEC2;SYT1;SLC4A8;CDK5;DLG4
3	Anterograde Trans-Synaptic Signaling (GO:0098916)	73/199	2.88138e-22	3.53161e-19	4.93868	244.951	GABRB3;GABRB2;SNAP25;GABRB1;CHRM1;DOC2A;KCNC4;GRIK1;GRIK2;HTR2A;SLC6A1;GABRR2;GRM2;HTR6;GRM7;RPS6KA2;KIF5A;DLGAP1;BSN;UNC13B;CHRNB2;MINK1;PDYN;SYN2;SYN1;CACNB3;CACNB4;KCNQ3;AMPH;NLGN3;GRIA2;NLGN1;NLGN2;KCNA1;NRXN1;CACNA1B;SLC1A2;NRXN2;CACNA1E;GLRA2;HRH3;KCNMB4;MAPK1;NPTX1;ASIC2;NPTX2;NTSR1;SNCA;SYT5;GABBR2;DTNA;SLC12A5;SYT1;GAD1;HTR1D;GAD2;PCDHB14;OPRK1;PCDHB13;PCDHB11;HTR5A;GRIN2B;GRIN1;DLG2;CDK…
4	Nervous System Development (GO:0007399)	117/433	1.11393e-21	1.02398e-18	3.18982	153.897	SEMA5A;NCKAP1;SH3GL3;CHRM1;MYT1L;ROGDI;CYP46A1;DPYSL4;CDH2;ADORA1;NRCAM;SH3GL2;SEMA6B;KIRREL3;MEF2C;RBFOX1;SRRM4;RBFOX2;RBFOX3;DSCAM;MAP1S;APLP2;APLP1;TMOD2;HPCAL4;OLFM1;ADGRB2;ADGRB1;TAGLN3;LY6H;GPM6A;NUMBL;SHC3;EFNA5;KALRN;NEUROD1;BRINP2;ATXN1;DRD1;NPTX1;ASIC2;BRINP3;GPM6B;SPTBN1;L1CAM;ARHGAP26;DCLK1;AHI1;CDK5;DLG4;NF1;CSPG5;SERPINI1;CNTN4;SCN2A;FGF12;SDK2;ROBO2;TENM1;NRSN1;DOC2A;SLC2A1;PCSK9;G…
5	Axonogenesis (GO:0007409)	66/188	4.33806e-19	3.19021e-16	4.59706	194.372	CYFIP2;EPHB6;SEMA5A;ROBO2;ROBO3;RAB3A;ARHGAP35;MYPN;PPP3CB;KIF5C;TUBB3;KIF5A;TNR;NRCAM;SCN1B;EPHA5;SEMA6B;DSCAM;MAP1S;APLP2;APLP1;UNC5C;ANK3;ZDHHC17;ENAH;SLC9A6;MAP1B;MAP1A;ULK1;B4GALT6;NLGN3;BRSK1;BRSK2;ATL1;LRTM2;NRXN1;PLPPR4;MYCBP2;LRTM1;NRXN3;EFNA5;KALRN;EFNB2;RELN;SLITRK1;SLITRK4;SLITRK3;SLITRK5;APBB1;CTNNA2;PAK3;LGI1;NTNG2;AUTS2;CNTN5;CCK;SEMA4F;L1CAM;BAIAP2;NELL2;NELL1;EFNA3;CDK5;CNTN1;CNT…
6	Regulation Of Neuron Projection Development (GO:0010975)	61/174	1.02856e-17	6.30334e-15	4.57856	179.094	PTPRS;STMN2;KNDC1;ARHGAP35;ARHGAP44;CDH2;NCS1;NPTN;TNR;KIF1A;FBXO7;SCN1B;MFSD2A;PRKCI;CDKL5;CAMK1D;MAGI2;PAQR3;TBR1;CBFA2T2;SRCIN1;TANC2;ZDHHC15;STX1B;LRRC7;RTN4RL1;RUFY3;IL1RAPL1;RAPGEF2;RTN4R;CAMK2B;BRSK1;BRSK2;NDRG4;LTK;NLGN1;MYCBP2;PLPPR5;SEZ6;CRMP1;NOL3;CAMSAP2;EFNB2;PAK1;RELN;FUT9;CHN1;SPOCK1;CSMD3;CTNNA2;PAK3;MARK1;NTNG2;NTRK2;PLK5;NTRK3;DAB2IP;CDK5;NOVA2;SERPINI1;CDK5R1
7	Neurotransmitter Secretion (GO:0007269)	28/43	1.98254e-17	1.0414e-14	15.6724	602.755	SNAP25;RAB3A;DOC2A;NRXN1;STXBP1;NRXN2;LIN7A;CPLX2;CPLX3;RIMS2;RPH3A;RIMS1;PCLO;HRH3;OTOF;PIP5K1C;PPFIA3;SNCA;PTPRN2;SYT1;SYN2;SYN1;CDK5;SNPH;DNAJC5;SYT10;STX1A;VAMP2
8	Neuron Projection Development (GO:0031175)	64/192	2.96466e-17	1.36263e-14	4.2433	161.488	NCKAP1;CNTNAP2;CNTNAP1;CTNND2;RASGRF1;STMN2;BICDL1;WASL;FRY;PPP1R9A;ARHGAP35;ATCAY;GRM7;STMN1;TMEM108;SH3GL2;UNC5A;OLIG3;MAP1S;MINK1;OMG;VPS13B;UHMK1;IFT88;SLC9A6;GPRIN1;MAP1B;TBC1D24;RAPGEF2;ULK1;TNIK;MAPT;HDGFL3;GAS7;SHANK1;GPM6A;NLGN1;NYAP1;NYAP2;NOL3;CAMSAP1;CAMSAP2;NEUROD1;PAK1;MAP2;NPY;NCDN;PAK3;RAB6B;GPM6B;PACSIN1;LGI1;DAB2IP;NMNAT2;L1CAM;DCLK1;MYO16;CDK5;DLG4;CNTN4;ATXN10;ERCC6;CDK16;CDK5…
9	Neuron Projection Morphogenesis (GO:0048812)	54/146	5.16466e-17	2.11005e-14	4.96759	186.295	NCKAP1;CNTNAP2;CNTNAP1;RAB3A;CTNND2;WASL;CELSR2;ARHGAP35;NRCAM;MAP1S;APLP2;APLP1;MINK1;ANK3;ZDHHC17;IMPACT;SLC9A6;MAP1B;ADGRB1;MAP1A;TNIK;GAS7;SHANK1;BRSK1;GPM6A;BRSK2;NLGN1;NYAP1;ATL1;PLPPR4;NYAP2;NOL3;PAK1;MAP2;SLITRK1;SLITRK4;FLRT1;SLITRK3;SLITRK5;APBB1;CTNNA2;PAK3;PACSIN1;NTNG2;FARP1;SPAG6;DAB2IP;CCK;BAIAP2;DCLK1;MYO16;CDK5;DLG4;CNTN4
10	Signal Release From Synapse (GO:0099643)	25/38	7.32878e-16	2.69479e-13	16.1251	561.952	SNAP25;RAB3A;NRXN1;STXBP1;NRXN2;LIN7A;CPLX2;CPLX3;RIMS1;PCLO;HRH3;OTOF;PIP5K1C;PPFIA3;SNCA;PTPRN2;SYT1;SYN2;SYN1;CDK5;SNPH;DNAJC5;SYT10;STX1A;VAMP2
11	Synaptic Vesicle Exocytosis (GO:0016079)	25/41	1.00966e-14	3.37501e-12	13.0994	422.15	SNAP25;SNAP47;RAB3A;CPLX2;CPLX3;RIMS2;RIMS1;RIMS4;PCLO;OTOF;PIP5K1C;SNCA;SYT5;UNC13B;SYT4;SYT1;SYT7;STX1B;CDK5;SNPH;SYT11;DNAJC5;SYT10;STX1A;VAMP2
12	Positive Regulation Of Synaptic Transmission (GO:0050806)	34/77	7.27598e-14	2.22948e-11	6.64701	201.083	NLGN3;SLC24A2;NLGN1;NLGN2;CLSTN2;TSHZ3;CLSTN3;NRXN1;CLSTN1;GRIK2;AKAP5;NOL3;NALCN;PRKCZ;SLC8A2;RIMS2;RIMS1;CACNG7;RIMS4;RELN;NPTN;DRD1;CACNG2;CACNG3;LGI1;SYT1;GRIN2B;SHISA7;GRIN1;STX1B;DLG4;KCTD13;SHANK2;VAMP2
13	Synapse Organization (GO:0050808)	46/131	9.77319e-14	2.6917e-11	4.56454	136.738	NLGN3;GPM6A;NLGN1;PTPRS;NLGN2;DCTN1;CTNND2;NRXN1;LRRC4;NRXN2;SLC6A1;GPHN;SLC8A2;GRM5;CDH2;SLITRK1;SPOCK2;DNER;SLITRK3;NRCAM;DRD1;PAK3;PPFIA3;LRRC4B;SNCA;KIRREL3;UNC13B;FARP1;DSCAM;PCDHB14;PCDHB13;ANK3;L1CAM;PCDHB11;PTPRD;DNM3;CACNB3;LRFN5;CACNB4;CDK5;MAPT;PDZRN3;CBLN3;SDK2;SHANK2;ADGRL3
14	Axon Development (GO:0061564)	39/99	1.02485e-13	2.6917e-11	5.47194	163.66	SEMA5A;BRSK1;BRSK2;RAB3A;ATL1;PLPPR4;ARHGAP35;CAMSAP2;NEUROD1;GRM7;CRTAC1;SLITRK1;SLITRK4;SLITRK3;SLITRK5;NRCAM;APBB1;CTNNA2;PAK3;GPM6B;NTNG2;OLIG3;MAP1S;APLP2;APLP1;CCK;ANK3;NMNAT2;L1CAM;BAIAP2;ZDHHC17;GAP43;CDK5;RTN4RL1;MAP1B;MAP1A;CNTN4;MAPT;CDK5R1
15	Neuron Development (GO:0048666)	49/150	3.64928e-13	8.9456e-11	4.09412	117.252	ROBO2;CNTNAP2;TENM1;ATP8A2;TENM4;MYT1L;RASGRF1;STMN2;BICDL1;FRY;PPP1R9A;ATCAY;STMN1;TMEM108;SH3GL2;EPHA5;MEF2C;SRRM4;UNC5A;VPS13B;UHMK1;GPRIN1;MAP1B;TBC1D24;RAPGEF2;ULK1;MAPT;B4GALT6;HDGFL3;GPM6A;NLGN1;CAMSAP1;MAP2;NPY;DMD;NCDN;RAB6B;LGI1;NTRK2;L1CAM;PBX1;CDK5;NOVA2;TAOK1;CNTN4;ATXN10;ERCC6;CDK16;CDK5R1
16	Synapse Assembly (GO:0007416)	31/71	1.32263e-12	3.03957e-10	6.50693	177.974	GABRB3;NLGN3;GABRB2;GPM6A;NLGN1;NLGN2;NRXN1;LRRC4;NRXN2;CDH2;SLITRK1;SPOCK2;DNER;NRCAM;DRD1;KIRREL3;FARP1;GABRA1;DSCAM;LGI2;PCDHB14;PCDHB13;PCDHB11;GABRG2;DNM3;PTPRD;CDK5;CBLN4;SHANK2;SDK2;ADGRL3
17	Vesicle-Mediated Transport In Synapse (GO:0099003)	15/18	1.70683e-12	3.69177e-10	41.7525	1131.34	BRSK1;SNAP25;RAB3A;CPLX2;CPLX3;RIMS1;PCLO;CDK5;DNAJC5;SYT10;OTOF;PIP5K1C;STX1A;VAMP2;SNCA
18	Cell Morphogenesis Involved In Neuron Differentiation (GO:0048667)	32/77	2.9649e-12	6.05664e-10	5.97166	158.513	BRSK1;BRSK2;RAB3A;ATL1;PLPPR4;CELSR2;MAP2;SLITRK1;SLITRK4;SLITRK3;SLITRK5;NRCAM;APBB1;CTNNA2;PAK3;MFSD2A;FARP1;NTNG2;MEF2C;MAP1S;APLP2;APLP1;MINK1;CCK;ANK3;BAIAP2;ZDHHC17;CDK5;MAP1B;ADGRB1;MAP1A;CNTN4
19	Regulation Of Synaptic Transmission, Glutamatergic (GO:0051966)	26/55	9.12423e-12	1.76578e-09	7.51442	191.017	NLGN3;NLGN1;NLGN2;TSHZ3;NRXN1;PLPPR4;GRIK3;GRIK1;GRM1;GRM2;CACNG7;GRM5;RELN;CDH2;GRM7;GRM8;DRD1;CACNG2;CACNG3;MEF2C;SYT1;GRIN2B;GRIN1;CDK5;DGKI;HCN1
20	Synaptic Vesicle Cycle (GO:0099504)	21/37	9.88031e-12	1.8165e-09	10.9829	278.311	BRSK1;SNAP25;NLGN1;RAB3A;CPLX2;SYT7;CPLX3;RIMS1;PCLO;CDH2;CDK5;DNAJC5;SYT10;SYNDIG1;OTOF;SLC17A7;PIP5K1C;GIT1;STX1A;VAMP2;SNCA
21	Potassium Ion Transport (GO:0006813)	40/122	4.59025e-11	8.03731e-09	4.10338	97.6789	HCN4;SLC24A2;KCNG3;SLC24A4;SLC24A3;KCNC1;KCNK9;KCNC2;KCNA1;KCNC4;KCNA3;KCNA4;NALCN;KCNV1;KCNMB4;SLC17A7;KCNH1;KCNJ4;KCNH3;KCNF1;KCNH4;KCNH5;KCND1;KCNJ11;KCNH7;KCND3;KCNB1;KCNJ12;KCNB2;KCNAB3;SLC9A5;SLC9A6;KCNS2;KCNMA1;KCNQ3;KCNQ5;KCNK1;KCNK2;HCN1;KCNK4
22	Regulation Of Trans-Synaptic Signaling (GO:0099177)	20/36	5.27484e-11	8.81617e-09	10.455	247.422	NLGN3;GRIA2;NLGN1;NLGN2;CDKL5;IQSEC2;GRID1;GRIK5;CACNA1B;GRIK3;LRRC4;GRIK1;GRIK2;NOL3;BCR;SLC4A8;RELN;NRG3;GRIA3;GRIA4
23	Regulated Exocytosis (GO:0045055)	24/51	6.48599e-11	9.93707e-09	7.44403	174.628	SNAP25;SYT3;RAB3A;STXBP1;SYT13;CPLX2;CPLX3;SYT17;RIMS2;RIMS1;PPP3CB;SYNGR1;PCLO;CDK5;RAB26;SYT11;DNAJC5;SYT10;OTOF;PIP5K1C;RAB11FIP2;STX1A;VAMP2;SNCA
24	Regulation Of Synapse Assembly (GO:0051963)	24/51	6.48599e-11	9.93707e-09	7.44403	174.628	ROBO2;CHRNB2;NLGN3;MEF2C;NLGN1;NLGN2;CLSTN2;CLSTN3;NRXN1;CLSTN1;MYCBP2;LHFPL4;PTPRD;LRFN5;CUX2;LRRTM3;SLITRK1;SLITRK4;IL1RAPL1;SLITRK3;SYNDIG1;SLITRK5;LRRC4B;SNCA
25	Synaptic Vesicle Endocytosis (GO:0048488)	21/40	7.30868e-11	1.07496e-08	9.24718	215.823	NLGN3;SYT5;SH3GL3;NLGN1;NLGN2;SYT1;AP2B1;BLTP1;DNM1;SNAP91;DNM3;CDK5;SYNJ1;DNAJC6;PIP5K1C;AP2M1;SH3GL2;STX1A;VAMP2;PACSIN1;SNCA
26	Potassium Ion Transmembrane Transport (GO:0071805)	42/137	1.68663e-10	2.38528e-08	3.71976	83.7062	HCN4;SLC24A2;KCNG3;SLC24A4;SLC24A3;KCNC1;KCNK9;KCNC2;KCNA1;KCNC4;KCNA3;ATP1A3;KCNA4;ATP1A1;NALCN;KCNV1;KCNT2;KCNH1;KCNJ4;KCNH3;KCNF1;KCNH4;KCNH5;KCND1;SLC12A5;KCNJ11;KCNH7;KCND3;KCNB1;KCNJ12;KCNJ9;KCNB2;LETM1;SLC9A5;SLC9A6;KCNS2;KCNQ3;KCNQ5;KCNK1;KCNK2;HCN1;KCNK4
27	Regulation Of Neurotransmitter Receptor Activity (GO:0099601)	20/42	1.95547e-09	2.49734e-07	7.60106	152.421	NLGN1;MEF2C;NLGN2;MINK1;SHISA9;SHISA7;BEGAIN;CACNG7;RELN;DLG4;GSG1L;DLGAP1;NPTX1;CACNG2;NPTX2;NPTXR;CACNG3;DLGAP2;DLGAP4;SHANK1
28	Modulation Of Excitatory Postsynaptic Potential (GO:0098815)	17/31	1.96962e-09	2.49734e-07	10.1431	203.323	NLGN3;NLGN1;NLGN2;NRXN1;PRKCZ;GRIN2B;SLC8A2;GRIN1;RIMS2;TMEM25;RIMS1;STX1B;CUX2;RELN;DLG4;TMEM108;SHANK1
29	Presynaptic Endocytosis (GO:0140238)	17/31	1.96962e-09	2.49734e-07	10.1431	203.323	NLGN3;SYT5;NLGN1;NLGN2;SYT1;AP2B1;BLTP1;DNM1;DNM3;CDK5;SYNJ1;PIP5K1C;AP2M1;STX1A;VAMP2;PACSIN1;SNCA
30	Axon Guidance (GO:0007411)	42/149	2.93262e-09	3.59441e-07	3.30036	64.8434	CYFIP2;EPHB6;SEMA5A;ROBO2;ROBO3;LRTM2;NRXN1;MYCBP2;LRTM1;NRXN3;EFNA5;KALRN;ARHGAP35;MYPN;EFNB2;RELN;KIF5C;TUBB3;KIF5A;CHN1;PLXNA2;TNR;NRCAM;NCAM1;SCN1B;EPHA5;SEMA6B;LGI1;DSCAM;UNC5A;CNTN5;UNC5C;SEMA4F;L1CAM;ENAH;NELL2;NELL1;EFNA3;GAP43;CNTN1;CNTN4;CDK5R1
31	Positive Regulation Of Excitatory Postsynaptic Potential (GO:2000463)	14/22	3.70569e-09	4.39543e-07	14.6024	283.483	NLGN3;NLGN1;NLGN2;NRXN1;GRIN2B;PRKCZ;GRIN1;RIMS2;RIMS1;STX1B;CUX2;RELN;DLG4;SHANK1
32	Neuron Projection Guidance (GO:0097485)	37/124	4.64122e-09	5.33305e-07	3.57141	68.5292	CYFIP2;EPHB6;SEMA5A;ROBO2;ROBO3;LRTM2;NRXN1;MYCBP2;LRTM1;NRXN3;EFNA5;KALRN;ARHGAP35;MYPN;EFNB2;RELN;KIF5C;TUBB3;KIF5A;TNR;NRCAM;SCN1B;EPHA5;SEMA6B;LGI1;DSCAM;CNTN5;UNC5C;SEMA4F;L1CAM;ENAH;NELL2;NELL1;EFNA3;CNTN1;CNTN4;CDK5R1
33	Synaptic Vesicle Recycling (GO:0036465)	20/44	5.41607e-09	6.03482e-07	6.96685	132.606	NLGN3;SYT5;NLGN1;NLGN2;RAB3A;SYT1;AP2B1;BLTP1;DNM1;SYT7;DNM3;CDK5;SYNJ1;PIP5K1C;AP2M1;GIT1;STX1A;VAMP2;PACSIN1;SNCA
34	Calcium-Ion Regulated Exocytosis (GO:0017156)	15/26	6.95907e-09	7.52603e-07	11.3819	213.789	SYT5;SYT4;SYT3;RAB3A;SYT1;SYT13;SYT7;SYT17;RIMS2;RIMS1;PPP3CB;RIMS4;SYT11;SYT10;VAMP2
35	Cell Junction Assembly (GO:0034329)	31/95	7.72265e-09	8.1132e-07	4.06135	75.8624	NLGN3;GPM6A;NLGN1;NLGN2;CTNND2;NRXN1;NRXN2;CDH9;CDH4;CDH2;SLITRK1;SPOCK2;DNER;CDH22;NRCAM;DRD1;KIRREL3;FARP1;DSCAM;PCDHB14;PCDHB13;PCDHB11;DNM3;CDK5;CDH10;CDH12;CDH13;CDH18;SHANK2;SDK2;ADGRL3
36	Regulation Of Dendrite Development (GO:0050773)	19/41	8.7748e-09	8.96248e-07	7.21762	133.897	CHRNB2;CAMK1D;CDKL5;SEZ6;DAB2IP;NEDD4L;COBL;KNDC1;CAMSAP2;ZDHHC15;HECW2;HECW1;SARM1;CSMD3;TNIK;LZTS1;MARK1;MFSD2A;PACSIN1
37	Regulation Of Catecholamine Secretion (GO:0050433)	15/27	1.40956e-08	1.37913e-06	10.4328	188.599	PRKN;CHRNB2;SYT5;SYT4;SYT3;SYT1;KCNB1;SYT13;SYT7;SYT17;HRH3;SYT11;SYT10;STX1A;SNCA
38	Central Nervous System Development (GO:0007417)	63/283	1.42526e-08	1.37913e-06	2.41648	43.6568	ROBO2;NCKAP1;SH3GL3;CNTNAP2;ROGDI;SLC2A1;GRIK1;AFF2;CDH2;DNER;NRCAM;GIT1;SH3GL2;MFSD2A;CHST8;SEMA6B;EMX1;SLC6A17;MAP1S;APLP2;MINK1;APLP1;SHROOM2;VPS13B;TBR1;HPCAL4;PITPNM1;TMX2;TAGLN3;PRKN;RTN3;NDRG4;RTN1;SHC3;ADAM22;RELN;ATXN1;ADAM23;SPOCK1;NPTX1;TPPP;ASIC2;BRINP3;SPTBN1;ARNT2;CNTN5;CADM2;SMARCA1;GRIN2B;DCLK1;PBX1;GRIN1;AHI1;CDK5;SYNJ1;CNTN1;NF1;SERPINI1;CNTN4;ADGRL2;CDK5R2;ADGRL3;CDK5R1
39	Regulation Of Secretion By Cell (GO:1903530)	24/64	1.75589e-08	1.65549e-06	5.02105	89.6645	RAB3B;NSF;RAB3C;MEF2C;MCTP1;RAB3A;SYT1;LGI3;CAMK2A;SEPTIN5;CASK;CPLX2;SYN1;CPLX3;STXBP5L;RIMS2;RIMS1;RAB26;RAB12;SCG5;KCNMB4;OTOF;STXBP5;VAMP2
40	Regulation Of AMPA Receptor Activity (GO:2000311)	14/24	1.84332e-08	1.69447e-06	11.6806	208.022	NLGN3;MEF2C;NLGN1;NLGN2;MINK1;NOL3;SHISA9;SHISA7;CACNG7;RELN;GSG1L;CACNG2;CACNG3;SHANK1
41	Regulation Of Regulated Secretory Pathway (GO:1903305)	17/35	2.20748e-08	1.97973e-06	7.88733	139.044	SYT5;SYT4;SYT3;RAB3A;SYT1;SEPTIN5;SYT13;SYN1;SYT7;SYT17;RIMS2;RPH3A;RIMS1;RIMS4;PREPL;SYT11;SYT10
42	Monoatomic Cation Transmembrane Transport (GO:0098655)	62/281	2.6321e-08	2.30434e-06	2.38797	41.677	KCNG3;KCNC1;KCNK9;KCNC2;KCNC4;SLC6A1;SLC8A2;SCN5A;SCN1B;KCNH1;KCNH3;KCNH4;KCND1;KCNH5;SLC6A17;SLC30A3;KCNH7;SLC6A15;TRPC1;SLC30A4;SLC9A5;SLC9A6;SCNN1B;KCNQ3;ATP6V1B2;KCNQ5;ATP6V0D1;HCN4;SLC24A2;SLC24A4;SLC24A3;KCNA1;SLC41A2;KCNA3;KCNA4;ATP1A3;CACNA1D;CACNA1C;ATP1A1;NALCN;KCNV1;ASIC4;ATP6V0E2;ASIC2;ATP6V0A1;ASIC1;KCNF1;KCNJ11;KCNB1;KCNB2;ATP2B4;GRIN2B;GRIN1;SLC4A8;SLC6A7;KCNS2;SCN2A;KCNK1;KCNK2;SC…
43	Regulation Of Calcium Ion-Dependent Exocytosis (GO:0017158)	15/28	2.7332e-08	2.3372e-06	9.62978	167.705	SYT5;SYT4;SYT3;DOC2A;SYT1;KCNB1;STXBP1;SYT13;SYT7;CBARP;SYT17;RPH3A;SYT11;SYT10;STX1A
44	Plasma Membrane Bounded Cell Projection Organization (GO:0120036)	37/132	2.95715e-08	2.47124e-06	3.26919	56.6761	GPM6A;CNTNAP2;NLGN1;RASGRF1;STMN2;BICDL1;FRY;PPP1R9A;CAMSAP1;ATCAY;MAP2;NPY;STMN1;TMEM108;ARFIP2;NCDN;KIFAP3;RAB6B;SH3GL2;LGI1;UNC5A;VPS13B;L1CAM;UHMK1;CDK5;GPRIN1;MAP1B;TBC1D24;RAPGEF2;ULK1;CNTN4;MAPT;ATXN10;ERCC6;HDGFL3;CDK16;CDK5R1
45	Generation Of Neurons (GO:0048699)	44/172	3.13207e-08	2.55925e-06	2.88959	49.9291	BRSK1;GPM6A;RTN3;MTPN;BRSK2;RTN1;MYT1L;PCSK9;VXN;RNF112;RELN;FUT9;DNER;SPOCK1;NRCAM;MARK1;EMX1;NTRK2;MEF2C;FZD3;CDKL5;AUTS2;DTNB;ATP2B2;CCK;WNT9A;SMARCA1;CIT;PTPRD;NELL1;CDK5;SNPH;MAP1B;NOVA2;IL1RAPL1;TAFA1;LHX6;RAPGEF2;MAPT;ERCC6;ASTN2;ASTN1;ADGRL3;CDK5R1
46	Positive Regulation Of Synapse Assembly (GO:0051965)	16/32	3.40072e-08	2.71836e-06	8.34831	143.563	NLGN3;NLGN1;NLGN2;CLSTN2;CLSTN3;NRXN1;CLSTN1;PTPRD;CUX2;SLITRK1;SLITRK4;SLITRK3;IL1RAPL1;SYNDIG1;SLITRK5;LRRC4B
47	Memory (GO:0007613)	22/58	5.39675e-08	4.2221e-06	5.11038	85.5216	CHRNB2;PRNP;RASGRF1;SLC6A1;NOL3;PJA2;SHISA7;SLC8A2;PPP3CB;CALB1;ATXN1;CUX2;TAFA2;CAMK2N1;SYT11;CAMK4;MAP1A;MAPT;PLCB1;CPEB3;SCN2A;SHANK1
48	Regulation Of Neuronal Synaptic Plasticity (GO:0048168)	16/34	1.0101e-07	7.73775e-06	7.41989	119.52	CAMK2B;MCTP1;RAB3A;CAMK2A;GRIK2;SYP;NOL3;SHISA9;GRIN2B;SHISA7;SLC8A2;GRIN1;SYNGR1;DLG4;NCDN;PPFIA3
49	Glutamate Receptor Signaling Pathway (GO:0007215)	16/35	1.67482e-07	1.2568e-05	7.02898	109.669	GRIA2;KCNB1;GRIK3;GRIK1;GRIK2;GRIN2B;GRM1;GRIN1;GRM2;GRM5;GRM7;GRM8;PLCB1;GRIA3;GRIA4;CDK5R1
50	Positive Regulation Of Cell Projection Organization (GO:0031346)	33/118	1.72349e-07	1.26746e-05	3.25447	50.6843	ROBO2;CAMK2B;NDRG4;LTK;NLGN1;PLPPR5;STMN2;ARHGAP35;CUX2;RELN;FUT9;SLITRK1;PLXNA2;NPTN;SCN1B;NCOA2;NTRK2;PRKCI;CDKL5;PLK5;CAMK1D;SS18L1;NTRK3;MAGI2;DAB2IP;CBFA2T2;PTPRD;TIAM1;DLG4;LRRC7;IL1RAPL1;RAPGEF2;SERPINI1
51	Metal Ion Transport (GO:0030001)	42/171	2.1675e-07	1.56151e-05	2.73411	41.9536	RYR2;RAMP3;KCNC1;KCNK9;SLC41A2;KCNA1;KCNC4;CAMK2A;ITPR1;KCNA3;KCNA4;CACNA1D;KCNV1;CACNG7;NIPAL3;KCNMB4;SLC17A7;SCN5A;SCN3A;CACNG3;KCNH1;ASIC1;CHRNB2;KCNJ4;KCNH3;KCNF1;KCNH4;NDFIP1;KCND3;KCNJ12;CACNA2D1;TRPC1;KCNB2;ATP2B2;KCNAB3;CACNB3;KCNS2;SCNN1B;KCNMA1;SCN2A;KCNK1;KCNK4
52	Inorganic Cation Transmembrane Transport (GO:0098662)	60/284	2.20828e-07	1.56151e-05	2.25656	34.5837	KCNG3;KCNC1;KCNK9;KCNC2;KCNC4;SLC6A1;SLC8A2;SCN5A;SCN1B;KCNH1;KCNH3;KCNH4;KCND1;KCNH5;SLC6A17;SLC30A3;KCNH7;SLC6A15;TRPC1;SLC30A4;SLC9A5;SLC9A6;SCNN1B;KCNQ3;ATP6V1B2;KCNQ5;ATP6V0D1;HCN4;SLC24A2;SLC24A4;SLC24A3;KCNA1;SLC41A2;KCNA3;KCNA4;ATP1A3;CACNA1D;CACNA1C;ATP1A1;NALCN;KCNV1;ASIC4;ATP6V0E2;ASIC2;ATP6V0A1;ASIC1;KCNF1;KCNJ11;KCNB1;KCNB2;ATP2B4;SLC4A8;SLC6A7;KCNS2;SCN2A;KCNK1;KCNK2;SCN2B;HCN1;KCNK4
53	Regulation Of Microtubule Polymerization (GO:0031113)	17/40	2.54597e-07	1.75222e-05	6.17096	93.6973	DCTN1;STMN2;TUBB4A;CAMSAP1;EML2;CAMSAP2;CAMSAP3;CLIP3;PAK1;MAP2;STMN1;TOGARAM1;MAPRE3;MAPT;CLASP1;SNCA;CDK5R1
54	Cell-Cell Adhesion Via Plasma-Membrane Adhesion Molecules (GO:0098742)	42/172	2.57329e-07	1.75222e-05	2.71293	41.163	PTPRT;ROBO2;ROBO3;TENM1;NLGN1;PTPRS;TENM4;LRRC4;CDH9;CELSR2;MYPN;TRO;IGSF21;CDH4;CDH2;SLITRK1;CDH22;SLITRK3;NPTN;LRRC4B;KIRREL3;CADM3;CADM4;DSCAM;CADM2;PCDHB14;PCDHB13;UNC5D;L1CAM;PCDHB11;PTPRD;LRFN5;CDH10;CLDN12;IL1RAPL1;CDH12;CDH13;ADGRL1;CNTN4;SDK2;CDH18;ADGRL3
55	Regulation Of Exocytosis (GO:0017157)	20/54	3.41208e-07	2.28113e-05	4.91502	73.1885	RAB3B;NSF;RAB3C;CADPS2;RAB3A;SYT1;LGI3;CADPS;SEPTIN5;CPLX2;STXBP5L;RIMS2;RAB26;RAB12;IL1RAPL1;STXBP5;VAMP2;CLASP1;EXPH5;SNCA
56	Regulation Of Monoatomic Ion Transmembrane Transporter Activity (GO:0032412)	23/69	4.19788e-07	2.75636e-05	4.18084	61.3894	HCN4;MEF2C;NLGN1;NLGN2;MINK1;NEDD4L;ANK2;CACNA1D;SHISA9;SHISA7;CACNG7;RELN;DLG4;GSG1L;FXYD7;FXYD6;CACNG2;CACNG3;FGF12;SCN1B;SHANK1;HCN1;SCN2B
57	Regulation Of Dopamine Secretion (GO:0014059)	12/22	5.3689e-07	3.46341e-05	10.0026	144.413	CHRNB2;PRKN;SYT5;SYT4;SYT3;SYT1;SYT11;SYT10;SYT13;SYT7;SYT17;SNCA
58	Regulation Of Neurotransmitter Secretion (GO:0046928)	16/38	6.69237e-07	4.24273e-05	6.06946	86.2903	MEF2C;MCTP1;CAMK2A;SEPTIN5;CASK;CPLX2;SYN1;CPLX3;RIMS2;RIMS1;STX1B;RIMS4;PREPL;SYT11;KCNMB4;OTOF
59	Positive Regulation Of Cell Junction Assembly (GO:1901890)	21/61	7.22099e-07	4.50027e-05	4.38724	62.0404	NLGN3;CNTNAP2;NLGN1;NLGN2;CLSTN2;CLSTN3;NRXN1;CLSTN1;NRG1;TSC1;THY1;PTPRD;NELL1;CUX2;SLITRK1;SLITRK4;IL1RAPL1;SLITRK3;SYNDIG1;SLITRK5;LRRC4B
60	Learning (GO:0007612)	17/43	8.80795e-07	5.38554e-05	5.45801	76.0979	NLGN3;CHRNB2;BRSK1;CNTNAP2;NTRK2;NRXN1;NRXN3;SLC6A1;SLC8A2;PPP3CB;ATXN1;SYNJ1;DLG4;SYT11;MAP1A;SHANK2;SHANK1
61	Sodium Ion Transmembrane Transport (GO:0035725)	25/82	9.0694e-07	5.38554e-05	3.66858	51.0417	HCN4;SLC24A2;SLC24A4;SLC24A3;ATP1A3;ATP1A1;SLC6A1;NALCN;SLC8A2;ASIC4;SCN5A;ASIC2;SCN1B;ASIC1;SLC6A17;SLC6A15;SLC4A8;SLC6A7;SLC9A5;SLC9A6;SCNN1B;KCNK1;SCN2A;HCN1;SCN2B
62	Protein Localization To Synapse (GO:0035418)	9/13	9.08086e-07	5.38554e-05	18.735	260.639	NLGN1;NLGN2;PCLO;NPHS1;DLG4;NRXN1;NRXN2;ZDHHC15;SHANK1
63	Regulation Of Dendrite Morphogenesis (GO:0048814)	14/31	1.19952e-06	7.00098e-05	6.86827	93.6391	CHRNB2;CDKL5;SS18L1;NEDD4L;KNDC1;PTPRD;CUX2;HECW2;HECW1;IL1RAPL1;SARM1;RAPGEF2;TNIK;LZTS1
64	Positive Regulation Of Nervous System Development (GO:0051962)	18/49	1.50808e-06	8.66439e-05	4.84787	64.9841	NLGN3;NLGN1;NUMBL;NLGN2;CLSTN2;CLSTN3;NRXN1;CLSTN1;PTPRD;CUX2;SLITRK1;SLITRK4;IL1RAPL1;SLITRK3;SYNDIG1;SLITRK5;TRIM32;LRRC4B
65	Response To Calcium Ion (GO:0051592)	29/106	1.54654e-06	8.74865e-05	3.1526	42.1802	CPNE9;RYR2;CAMK2D;NLGN1;AHCYL1;PRKAA2;CPNE5;CPNE4;ADD1;KCNMB4;SCN5A;KCNH1;SYT5;SYT4;CASR;MEF2C;SYT3;DMTN;SYT1;TRPC1;SYT13;SYT7;SYT17;SYT11;SYT10;KCNMA1;CALM3;CALM1;SLC25A12
66	Positive Regulation Of Dendrite Extension (GO:1903861)	10/17	1.94147e-06	0.000106549	11.8988	156.493	CPNE9;RIMS2;RNF157;SYT4;RIMS1;SYT3;SYT1;NEDD4L;RASAL1;SYT17
67	Postsynaptic Membrane Organization (GO:0001941)	10/17	1.94147e-06	0.000106549	11.8988	156.493	NLGN3;NLGN1;NLGN2;DLG4;NRXN1;LRRC4;LHFPL4;NRXN2;GPHN;SHISA7
68	Plasma Membrane Bounded Cell Projection Morphogenesis (GO:0120039)	18/50	2.12035e-06	0.000114655	4.69611	61.3497	CNTNAP2;NCKAP1;GPM6A;CNTNAP1;NLGN1;NYAP1;MAP1S;MINK1;DAB2IP;NYAP2;DCLK1;MYO16;PAK1;SLC9A6;TNIK;WASF1;GAS7;PACSIN1
69	Protein Localization To Membrane (GO:0072657)	43/192	2.26754e-06	0.000119031	2.42189	31.4769	RAB3B;DPP10;RAB3C;NLGN1;RAB3A;NLGN2;RAMP3;STXBP1;NRXN1;LRRC4;NRXN2;LIN7A;THY1;ZDHHC22;CYP46A1;TSPAN33;DPP6;RAB40B;MAP7;PIP5K1A;TSPAN5;RAB6B;SPTBN1;PACSIN1;FYB2;KCNB1;TESC;KCNB2;KCNIP3;MAGI2;KCNIP4;TTC7B;ANK2;ANK3;EFR3B;ZDHHC15;CACNB3;EHD3;PACS1;RAB12;CPE;RAPGEF2;TNIK
70	Calcium Ion-Regulated Exocytosis Of Neurotransmitter (GO:0048791)	9/14	2.2984e-06	0.000119031	14.9871	194.582	SYT5;UNC13B;RIMS2;SYT4;RIMS1;RIMS4;SYT1;SYT11;SYT7
71	Neuron Cell-Cell Adhesion (GO:0007158)	9/14	2.2984e-06	0.000119031	14.9871	194.582	NLGN3;NLGN1;NLGN2;NRXN1;NRXN3;NRXN2;CNTN4;ASTN2;CDK5R1
72	Positive Regulation Of Neuron Projection Development (GO:0010976)	26/92	2.73438e-06	0.000139643	3.29493	42.2068	CAMK2B;LTK;NDRG4;NLGN1;PLPPR5;STMN2;ARHGAP35;CUX2;RELN;FUT9;NPTN;SCN1B;PACSIN1;NTRK2;PRKCI;CAMK1D;PLK5;NTRK3;MAGI2;DAB2IP;COBL;CBFA2T2;ZDHHC15;LRRC7;RAPGEF2;SERPINI1
73	Brain Development (GO:0007420)	39/169	3.05771e-06	0.000154016	2.51557	31.9423	ROBO2;RTN3;CNTNAP2;NDRG4;RTN1;ROGDI;AFF2;ATXN1;RELN;CDH2;NRCAM;CTNNA2;GIT1;MFSD2A;BBS2;EMX1;ARNT2;SLC6A17;CNTN5;MAP1S;CADM2;MINK1;SHROOM2;TBR1;SMARCA1;GRIN2B;PBX1;GRIN1;TMX2;SYNJ1;PITPNM1;CNTN1;NF1;RAPGEF2;CNTN4;ADGRL2;CDK5R2;ADGRL3;CDK5R1
74	Regulation Of Dendrite Extension (GO:1903859)	10/18	3.94549e-06	0.000196048	10.4108	129.541	CPNE9;RIMS2;RNF157;SYT4;RIMS1;SYT3;SYT1;NEDD4L;RASAL1;SYT17
75	Regulation Of Postsynaptic Neurotransmitter Receptor Activity (GO:0098962)	7/9	4.89347e-06	0.000237513	29.1193	356.06	DLGAP1;NPTX1;NPTX2;NPTXR;DLGAP2;BEGAIN;DLGAP4
76	Positive Regulation Of Synaptic Transmission, Glutamatergic (GO:0051968)	11/22	4.97375e-06	0.000237513	8.33115	101.735	NLGN3;CACNG7;NLGN1;NLGN2;RELN;TSHZ3;NRXN1;DRD1;GRIN2B;CACNG3;GRIN1
77	Regulation Of Release Of Sequestered Calcium Ion Into Cytosol By Sarcoplasmic Reticulum (GO:0010880)	11/22	4.97375e-06	0.000237513	8.33115	101.735	RYR2;CAMK2D;FKBP1B;HRC;ANK2;CALM3;DMD;CACNA1C;CALM1;PRKACA;TRDN
78	Regulation Of Dendritic Spine Morphogenesis (GO:0061001)	13/30	5.11259e-06	0.000241013	6.37469	77.668	CAMK2B;NLGN1;NOL3;SRCIN1;TANC2;ZDHHC15;ARHGAP44;CUX2;RELN;CDK5;KIF1A;NGEF;CDK5R1
79	Neuron Projection Extension (GO:1990138)	15/39	5.79809e-06	0.000266495	5.21292	62.8572	NLGN3;SEMA5A;AUTS2;SPAG6;NELL2;NELL1;PPP3CB;IMPACT;CDK5;SLC9A6;MAP1B;FLRT1;TMEM108;ULK1;SH3GL2
80	Regulation Of Monoatomic Cation Transmembrane Transport (GO:1904062)	15/39	5.79809e-06	0.000266495	5.21292	62.8572	DPP10;HCN4;KCNIP3;KCNIP4;NEDD4L;CACNA1D;KCNAB3;GRIN2B;GRIN1;DPP6;HRC;SCN5A;FGF12;SNTA1;HCN1
81	Vesicle-Mediated Transport (GO:0016192)	74/411	6.06643e-06	0.000275386	1.85041	22.2285	ARF3;SNAP25;RAB3A;DOC2A;GDI1;ZFYVE9;EQTN;AP2A1;FMN2;WASL;FNBP1L;AP2A2;RPH3A;SCRN1;DNER;KIF5A;AP1S1;KIF1B;KIF1A;GPRASP1;AP2M1;TRIM23;NSF;CADPS2;PRKCI;AKTIP;VPS13B;SYP;DNM1;EPN1;MAPK8IP1;DNM3;ARL4D;STX1B;RAB30;HEATR5B;LRRC7;DNAJC5;EXOC6;AMPH;CHMP7;VAMP2;STX1A;SNAP47;STXBP1;AGAP2;CLEC16A;KALRN;NCALD;RHOBTB2;AP4S1;RAB11FIP3;ATP9A;EXPH5;SYT4;SORT1;CADPS;NSG1;AP2B1;DCLK1;BLTP1;SYT7;AHI1;EHD3;SNX16;NSG2…
82	Cellular Response To Catecholamine Stimulus (GO:0071870)	10/19	7.5239e-06	0.000337383	9.25355	109.168	PRKN;RYR2;GNG2;APLP1;GNB1;ATP2B4;PDE4B;DRD1;PRKACA;SNCA
83	Regulation Of Microtubule Polymerization Or Depolymerization (GO:0031110)	12/27	8.61587e-06	0.000381693	6.66654	77.7446	CAMSAP3;MAP2;MAP1S;MAP1B;STMN1;MAP1A;STMN2;MAPRE3;MAPT;CAMSAP1;CLASP1;CAMSAP2
84	Regulation Of Anatomical Structure Morphogenesis (GO:0022603)	31/127	9.20024e-06	0.00040273	2.7027	31.3412	BRSK1;BRSK2;NEDD4L;KNDC1;EFNA5;NOL3;ARHGAP35;CAMSAP1;ARHGAP44;PAK1;CDH2;CHN1;KIF1A;PAK3;LZTS1;CLASP1;CHRNB2;MEF2C;SRCIN1;TANC2;ZDHHC15;CDK5;ADGRB3;HECW2;RUFY3;HECW1;NF1;SARM1;TNIK;MAPT;CDK5R1
85	Homophilic Cell Adhesion Via Plasma Membrane Adhesion Molecules (GO:0007156)	19/60	9.8003e-06	0.00042395	3.86874	44.6186	PTPRT;ROBO2;KIRREL3;ROBO3;CADM3;CADM4;DSCAM;CADM2;L1CAM;CELSR2;MYPN;TRO;IGSF21;CDH4;CDH2;NPTN;CDH13;CNTN4;SDK2
86	Neuron Migration (GO:0001764)	18/55	9.98968e-06	0.000427117	4.06036	46.7508	GPM6A;NTRK2;MEF2C;CDKL5;AUTS2;CCK;NELL1;RELN;CDK5;MAP1B;DNER;RAPGEF2;SPOCK1;NRCAM;ASTN2;ASTN1;MARK1;CDK5R1
87	Regulation Of Cardiac Muscle Contraction By Regulation Of The Release Of Sequestered Calcium Ion (GO:0010881)	9/16	1.07354e-05	0.000453726	10.7039	122.473	RYR2;CAMK2D;FKBP1B;HRC;CALM3;DMD;CACNA1C;CALM1;PRKACA
88	Regulation Of Release Of Sequestered Calcium Ion Into Cytosol (GO:0051279)	17/51	1.33182e-05	0.000556487	4.1719	46.8353	NPSR1;CAMK2D;TRPC1;ANK2;THY1;JPH1;TRDN;JSRP1;FKBP1B;HRC;DMD;CALM3;DRD1;PRKACA;CALM1;SNCA;F2RL3
89	Gamma-Aminobutyric Acid Signaling Pathway (GO:0007214)	10/20	1.3594e-05	0.000561633	8.32773	93.3195	GABRB3;GABBR2;GABRA1;GABRB2;GABRB1;GABRA4;GABRA3;GABRG3;GABRG2;SHISA7
90	Regulation Of Short-Term Neuronal Synaptic Plasticity (GO:0048172)	8/13	1.38692e-05	0.000566633	13.3157	148.947	SYNGR1;RAB3A;GRIK2;SYP;SHISA9;SHISA7;PPFIA3;SLC8A2
91	Positive Regulation Of Signaling (GO:0023056)	14/37	1.47943e-05	0.000597788	5.07484	56.4386	LGI1;NSF;RAMP3;CLSTN2;SYT1;CLSTN3;CLSTN1;GRIK2;RIMS2;RIMS1;RIMS4;DLG4;KCTD13;SNCA
92	Regulation Of Axonogenesis (GO:0050770)	15/42	1.66396e-05	0.000665041	4.63292	50.9794	ROBO2;BRSK1;NTRK2;BRSK2;GDI1;THY1;ARHGAP35;TIAM1;PAK1;CDH2;SLITRK1;RUFY3;CHN1;PLXNA2;PAK3
93	Neurotransmitter Transport (GO:0006836)	17/52	1.78157e-05	0.000704391	4.05247	44.3155	SNAP25;BRSK1;PTPRN2;SYT1;SLC6A15;NRXN1;STXBP1;SLC1A2;NRXN2;LIN7A;SYN2;SYN1;HRH3;SYNJ1;SNPH;SLC17A7;PPFIA3
94	Central Nervous System Neuron Development (GO:0021954)	9/17	2.06287e-05	0.000806934	9.36538	101.041	NTRK2;MAP2;NOVA2;NPY;TAOK1;LHX6;RAPGEF2;MAPT;B4GALT6
95	Cardiac Muscle Cell Action Potential (GO:0086001)	12/29	2.09364e-05	0.00081035	5.88158	63.3683	HCN4;KCND3;CACNA2D1;CACNA1D;DMD;ATP1A1;CACNA1C;SCN5A;SLC4A3;FGF12;SCN1B;SCN2B
96	Cellular Response To Calcium Ion (GO:0071277)	20/69	2.50656e-05	0.000955737	3.40755	36.0996	CPNE9;SYT5;SYT4;MEF2C;CAMK2D;NLGN1;SYT3;PRKAA2;DMTN;CPNE5;SYT1;CPNE4;SYT13;ADD1;SYT7;SYT17;SYT11;SYT10;SCN5A;KCNH1
97	Inorganic Cation Import Across Plasma Membrane (GO:0098659)	26/103	2.52125e-05	0.000955737	2.82248	29.8849	HCN4;SLC24A2;SLC24A4;KCNK9;CACNA1B;ATP1A3;CACNA1D;CACNA1C;ATP1A1;SLC6A1;NALF1;CACNA1E;SLC8A2;SCN5A;SCN3A;KCNJ4;SLC12A5;KCNJ11;KCNJ12;KCNJ9;CACNA2D1;ATP2B4;SLC9A5;SLC9A6;SCNN1B;SCN2A
98	Synaptic Transmission, GABAergic (GO:0051932)	8/14	2.92971e-05	0.00109924	11.0958	115.818	GABRB3;GABBR2;GABRA1;GABRB2;GABRA4;GABRA3;GABRG3;GABRG2
99	Positive Regulation Of Cell Communication (GO:0010647)	12/30	3.14857e-05	0.00116942	5.55452	57.578	RIMS2;LGI1;RIMS1;RIMS4;CLSTN2;SYT1;CLSTN3;DLG4;CLSTN1;KCTD13;GRIK2;ANK3
100	Neuron Differentiation (GO:0030182)	37/173	3.29747e-05	0.00121248	2.27835	23.512	BRSK1;RTN3;TENM1;MTPN;BRSK2;ATP8A2;RTN1;TENM4;MYT1L;PCSK9;RORB;VXN;NEUROD1;RNF112;FUT9;ERBB4;SPOCK1;DMD;BRINP3;EPHA5;EMX1;NTRK2;MEF2C;FZD3;DTNB;ATP2B2;WNT9A;SMARCA1;PBX1;PTPRD;CDK5;SNPH;NOVA2;IL1RAPL1;LHX6;ERCC6;CDK5R1
101	Negative Regulation Of Microtubule Polymerization (GO:0031115)	7/11	3.68619e-05	0.00132655	14.558	148.613	CLIP3;MAP2;STMN1;STMN2;TUBB4A;EML2;SNCA
102	Associative Learning (GO:0008306)	9/18	3.73121e-05	0.00132655	8.32431	84.8763	CHRNB2;BRSK1;TAFA2;MAP1A;NF1;DRD1;SLC6A1;GRIN1;SHANK1
103	Regulation Of Nervous System Process (GO:0031644)	9/18	3.73121e-05	0.00132655	8.32431	84.8763	TMEM108;DLGAP1;NPTX1;NPTX2;NPTXR;DLGAP2;BEGAIN;SLC8A2;DLGAP4
104	Protein Localization To Cell Periphery (GO:1990778)	32/142	3.75199e-05	0.00132655	2.43403	24.8043	RAB3B;DPP10;RAB3C;RAB3A;RAMP3;STXBP1;LIN7A;ZDHHC22;TSPAN33;DPP6;RAB40B;MAP7;PIP5K1A;TSPAN5;SPTBN1;PACSIN1;FYB2;KCNB1;TESC;KCNB2;KCNIP3;KCNIP4;TTC7B;ANK2;ANK3;EFR3B;CACNB3;EHD3;PACS1;RAB12;RAPGEF2;TNIK
105	Positive Regulation Of Developmental Growth (GO:0048639)	16/50	4.2145e-05	0.00147588	3.92465	39.5385	CPNE9;SYT4;SYT3;CDKL5;CPNE5;SYT1;NEDD4L;RASAL1;L1CAM;SYT17;RIMS2;RNF157;RIMS1;RUFY3;MAPT;PLCB1
106	Protein Localization To Plasma Membrane (GO:0072659)	31/137	4.53239e-05	0.00157223	2.44635	24.4676	RAB3B;DPP10;RAB3C;RAB3A;RAMP3;STXBP1;ZDHHC22;TSPAN33;DPP6;RAB40B;MAP7;PIP5K1A;TSPAN5;SPTBN1;PACSIN1;FYB2;KCNB1;TESC;KCNB2;KCNIP3;KCNIP4;TTC7B;ANK2;ANK3;EFR3B;CACNB3;EHD3;PACS1;RAB12;RAPGEF2;TNIK
107	Negative Regulation Of Microtubule Polymerization Or Depolymerization (GO:0031111)	12/31	4.63576e-05	0.00158334	5.26188	52.5089	CLIP3;MAP2;TAOK1;STMN1;STMN2;BMERB1;TUBB4A;CLASP1;EML2;HDGFL3;CAMSAP2;SNCA
108	Calcium Ion Transmembrane Import Into Cytosol (GO:0097553)	22/83	4.65056e-05	0.00158334	3.01173	30.0448	SLC24A2;RYR2;SLC24A4;GP1BB;CACNA2D1;CACNA1B;ITPR1;ATP2B4;CACNA1D;HTR2A;CACNA1C;JPH1;NALF1;CACNA1E;GRIN2B;SLC8A2;GRIN1;CACNB3;SCN5A;PLCB1;SCN2A;SCN3A
109	Sodium Ion Transport (GO:0006814)	23/89	4.87343e-05	0.001644	2.91064	28.9001	HCN4;SLC24A2;SLC24A4;SLC24A3;SLC6A17;SLC6A15;SLC6A1;NALCN;SLC8A2;SLC4A8;ASIC4;SLC6A7;SLC9A5;SCNN1B;SCN5A;ASIC2;KCNK1;SCN2A;SCN3A;SCN1B;ASIC1;HCN1;SCN2B
110	Regulation Of Cation Channel Activity (GO:2001257)	17/56	5.2311e-05	0.00174862	3.63602	35.845	HCN4;CAMK2D;ANK2;ANK3;JPH1;CACNB3;CACNB4;JSRP1;KCNS2;FKBP1B;HRC;DMD;PRKACA;CALM1;FGF12;VAMP2;HCN1
111	Synaptic Transmission, Glutamatergic (GO:0035249)	11/27	5.51382e-05	0.00182652	5.72606	56.1479	UNC13B;GRIA2;GRID1;GRIK5;GRIK3;GRIK1;SLC17A7;GRIK2;GRIN2B;GRIA3;GRIA4
112	Axon Extension (GO:0048675)	10/23	6.21022e-05	0.00203884	6.40487	62.0422	NLGN3;SEMA5A;NELL2;NELL1;PPP3CB;AUTS2;CDK5;SLC9A6;MAP1B;ULK1
113	Regulation Of Sodium Ion Transmembrane Transporter Activity (GO:2000649)	13/37	7.37737e-05	0.00240058	4.51364	42.945	CAMK2D;PRKCE;NEDD4L;PCSK9;HECW2;WNK2;HECW1;FXYD7;DMD;FXYD6;FGF12;SCN1B;SCN2B
114	Positive Regulation Of Regulated Secretory Pathway (GO:1903307)	7/12	8.02186e-05	0.0025649	11.6458	109.829	SLC4A8;SYT4;NLGN1;RAB3A;KCNB1;SYT10;STX1A
115	Synaptic Membrane Adhesion (GO:0099560)	7/12	8.02186e-05	0.0025649	11.6458	109.829	PTPRD;LRFN5;PTPRS;SLITRK1;SLITRK3;LRRC4;LRRC4B
116	Cellular Response To Metal Ion (GO:0071248)	30/135	8.49286e-05	0.00269209	2.38899	22.3936	CPNE9;PRKN;CAMK2D;NLGN1;PRKAA2;CPNE5;CPNE4;KCNA1;ADD1;MAPK9;GLRA2;MAPK1;SCN5A;KCNH1;SNCA;SYT5;PRNP;SYT4;MEF2C;SYT3;DMTN;SYT1;ANK3;SYT13;SYT7;SYT17;DLG2;DLG4;SYT11;SYT10
117	Regulation Of Ryanodine-Sensitive Calcium-Release Channel Activity (GO:0060314)	10/24	9.62175e-05	0.00302386	5.94705	55.0036	CAMK2D;JSRP1;FKBP1B;HRC;CALM3;DMD;CALM1;PRKACA;JPH1;TRDN
118	Chloride Transmembrane Transport (GO:1902476)	15/48	9.87371e-05	0.00307675	3.7893	34.9489	GABRB3;GABRB2;GABRA1;GABRB1;SLC12A5;GABRA4;GABRA3;CLCN3;SLC6A1;GABRG3;CLCN1;GABRG2;ANO3;SLC4A8;GLRA2
119	Ephrin Receptor Signaling Pathway (GO:0048013)	14/43	0.000101931	0.00314959	4.02352	36.981	EPHB6;EPHA5;SRC;EFNA5;KALRN;EFNB2;TIAM1;PAK1;EFNA3;CHN1;PAK3;NGEF;ANKS1B;CDK5R1
120	Long-Term Memory (GO:0007616)	9/20	0.000105463	0.00317858	6.81004	62.3606	PRNP;CALB1;CAMK2N1;CAMK4;RASGRF1;NOL3;CPEB3;PJA2;SHANK1
121	Long-Term Synaptic Potentiation (GO:0060291)	9/20	0.000105463	0.00317858	6.81004	62.3606	SLC24A2;TSHZ3;NPTN;NOL3;GRIN2B;PRKCZ;SHANK2;VAMP2;SLC8A2
122	Regulation Of Cardiac Muscle Contraction By Calcium Ion Signaling (GO:0010882)	9/20	0.000105463	0.00317858	6.81004	62.3606	RYR2;CAMK2D;FKBP1B;HRC;CALM3;DMD;CACNA1C;CALM1;PRKACA
123	Monoatomic Anion Transmembrane Transport (GO:0098656)	16/54	0.000118965	0.00352771	3.51074	31.7255	GABRB3;GABRB2;GABRA1;GABRB1;SLC12A5;GABRA4;GABRA3;SLC6A1;CLCN3;GABRG3;GABRG2;CLCN1;ANO3;SLC4A8;GLRA2;LRRC8B
124	Negative Regulation Of Neuron Projection Development (GO:0010977)	16/54	0.000118965	0.00352771	3.51074	31.7255	RTN4R;NLGN1;PTPRS;GDI1;PAQR3;STMN2;CRMP1;THY1;CBFA2T2;EFNB2;STX1B;RTN4RL1;RUFY3;TNR;SPOCK1;NGEF
125	Regulation Of Postsynapse Organization (GO:0099175)	10/25	0.000144949	0.00426382	5.55026	49.0595	ARHGAP44;CDKL5;CDK5;IL1RAPL1;KIF1A;NOL3;SRCIN1;TANC2;ZDHHC15;CDK5R1
126	Regulation Of cAMP-dependent Protein Kinase Activity (GO:2000479)	7/13	0.000157627	0.00459995	9.70427	84.9636	PRKAR1B;PRKAR2B;PKIA;ATP2B4;HTT;RAPGEF2;PKIG
127	Cellular Response To Nerve Growth Factor Stimulus (GO:1990090)	9/21	0.000166974	0.0047966	6.24218	54.2925	NTRK2;NTRK3;MAGI2;STMN2;TMEM108;RAPGEF2;MAPT;WASF1;SH3GL2
128	Regulation Of Neurotransmitter Transport (GO:0051588)	9/21	0.000166974	0.0047966	6.24218	54.2925	RIMS1;MEF2C;MCTP1;CASK;KCNMB4;OTOF;CPLX2;SYN1;CPLX3
129	Cardiac Muscle Cell Action Potential Involved In Contraction (GO:0086002)	11/30	0.000170203	0.00485145	4.82114	41.8403	RYR2;CACNA2D1;NEDD4L;CACNA1D;ATP1A1;CACNA1C;SCN5A;FGF12;SCN1B;SNTA1;SCN2B
130	Dendrite Morphogenesis (GO:0048813)	12/35	0.000181932	0.00514588	4.34579	37.4254	FARP1;MAP2;DLG4;CTNND2;MINK1;PHACTR1;WASL;CTNNA2;NOL3;PAK3;CELSR2;SHANK1
131	Negative Regulation Of Sodium Ion Transmembrane Transporter Activity (GO:2000650)	6/10	0.00022043	0.00609415	12.4725	105.018	CAMK2D;HECW2;PRKCE;HECW1;NEDD4L;PCSK9
132	Neuron Projection Fasciculation (GO:0106030)	6/10	0.00022043	0.00609415	12.4725	105.018	SEMA5A;CRTAC1;NRCAM;CNTN4;ARHGAP35;CDK5R1
133	Regulation Of Microtubule Nucleation (GO:0010968)	6/10	0.00022043	0.00609415	12.4725	105.018	MECP2;PAK1;DCTN1;PDE4DIP;EML2;GIT1
134	Central Nervous System Neuron Differentiation (GO:0021953)	11/31	0.000238318	0.00653953	4.57982	38.2044	NTRK2;MAP2;NPY;NOVA2;TAOK1;CEND1;SPOCK1;KNDC1;MAPT;MDGA2;BRINP3
135	Positive Regulation Of Microtubule Nucleation (GO:0090063)	5/7	0.000250127	0.00671325	20.7802	172.341	MECP2;PAK1;DCTN1;PDE4DIP;GIT1
136	Postsynaptic Density Organization (GO:0097106)	5/7	0.000250127	0.00671325	20.7802	172.341	NLGN1;NLGN2;NRXN1;TMEM108;NRXN2
137	Postsynaptic Membrane Assembly (GO:0097104)	5/7	0.000250127	0.00671325	20.7802	172.341	NLGN3;NLGN1;NLGN2;NRXN1;NRXN2
138	Acetylcholine Receptor Signaling Pathway (GO:0095500)	9/22	0.000255682	0.00681262	5.76169	47.6583	CHRNB2;CHRM1;GNA11;GNB1;LYPD1;LY6H;PLCB1;RGS8;CDK5R1
139	Regulation Of Heart Contraction (GO:0008016)	18/69	0.000274886	0.00727163	2.94344	24.1337	HCN4;RYR2;CAMK2D;KCNJ12;CELF2;TRPC1;ATP2B4;ANK2;ATP2B2;CACNA1C;SLC4A3;SLC8A2;HRC;CALM3;PRKACA;CALM1;SCN1B;CORIN
140	Cardiac Muscle Cell Contraction (GO:0086003)	8/18	0.000287179	0.00748905	6.65597	54.2821	CAMK2D;CACNA2D1;CACNA1D;CACNA1C;SCN5A;FGF12;SCN1B;SCN2B
141	Regulation Of Synaptic Vesicle Exocytosis (GO:2000300)	8/18	0.000287179	0.00748905	6.65597	54.2821	RIMS2;RIMS1;SLC4A8;NLGN1;PREPL;RIMS4;SEPTIN5;SYN1
142	Clathrin-Dependent Endocytosis (GO:0072583)	10/27	0.000305745	0.0078617	4.89674	39.6282	LMBRD1;FCHO1;DNAJC6;MAGI2;PIP5K1C;AP2B1;FNBP1L;AP2A2;AP2M1;SNAP91
143	Positive Regulation Of Calcium Ion Transmembrane Transporter Activity (GO:1901021)	10/27	0.000305745	0.0078617	4.89674	39.6282	RYR2;PPP3CB;PPP3R1;STAC2;HTT;AKAP6;ANK2;CALM3;CALM1;TRDN
144	Positive Regulation Of Cell Growth (GO:0030307)	24/106	0.000310326	0.0079241	2.44352	19.7385	CPNE9;PRR5;LGI1;SYT4;MTPN;SYT3;CDKL5;CPNE5;SYT1;NEDD4L;KLHL22;RASAL1;AKAP6;L1CAM;MTOR;SYT17;RIMS2;RNF157;SUPV3L1;RIMS1;RUFY3;MAPT;TRIM32;MFSD2A
145	Regulation Of Calcium Ion Transmembrane Transporter Activity (GO:1901019)	11/32	0.000328089	0.0082914	4.36149	34.9889	CAMK2D;CACNB3;CACNB4;JSRP1;FKBP1B;HRC;DMD;ANK2;PRKACA;CALM1;JPH1
146	Calcium Ion Import Across Plasma Membrane (GO:0098703)	12/37	0.000329221	0.0082914	3.99768	32.0565	SLC24A2;SLC24A4;CACNA2D1;CACNA1B;CACNA1D;CACNA1C;SCN5A;SCN2A;CACNA1E;NALF1;SCN3A;SLC8A2
147	Regulation Of Vesicle-Mediated Transport (GO:0060627)	21/89	0.000399476	0.00999235	2.57667	20.1634	RAB3B;NSF;RAB3C;RAB3A;SYT1;SRC;LGI3;SEPTIN5;CPLX2;STXBP5L;RIMS2;NELL1;RAB26;DNAJC5;RAB12;CDH13;MAPK1;STXBP5;VAMP2;ATP9A;PACSIN1
148	Calcium-Dependent Cell-Cell Adhesion Via Plasma Membrane Cell Adhesion Molecules (GO:0016339)	12/38	0.000434481	0.0107945	3.84371	29.7555	NLGN1;CDH4;CDH2;CDH10;CDH22;CDH12;PCDHB14;CDH13;PCDHB13;PCDHB11;CDH9;CDH18
149	Regulation Of Microtubule Depolymerization (GO:0031114)	9/24	0.000550473	0.0134939	4.99291	37.4704	MAP1S;MAP1B;TAOK1;MAP1A;STMN2;BMERB1;CLASP1;HDGFL3;CAMSAP2
150	Regulation Of Supramolecular Fiber Organization (GO:1902903)	9/24	0.000550473	0.0134939	4.99291	37.4704	CAMSAP3;MAP1S;MAP2;MAP1B;MAP1A;MAPRE3;MAPT;CAMSAP1;CAMSAP2
151	Organelle Transport Along Microtubule (GO:0072384)	12/39	0.000566744	0.0138008	3.70114	27.6683	ARHGAP21;TMEM201;MAP1S;BICDL1;HTT;COPG2;COPG1;MAPT;BICD1;DYNC1I1;TRAK2;BORCS5
152	Protein Secretion (GO:0009306)	17/67	0.000570799	0.0138081	2.83434	21.1682	RAB3B;RAB3C;RAB3A;NECAB3;PTPRN;MTTP;RIMS2;NEUROD1;ARL4D;OLFM2;PORCN;SNX19;RAB12;AP1S1;COPG2;COPG1;VIP
153	Negative Regulation Of Cell Projection Organization (GO:0031345)	14/50	0.000592255	0.0141825	3.23989	24.0775	RTN4R;PRNP;PTPRS;PAQR3;STMN2;CRMP1;CBFA2T2;GRIN2B;EFNB2;STX1B;RTN4RL1;TNR;RAPGEF2;SPOCK1
154	Positive Regulation Of Neuron Death (GO:1901216)	11/34	0.00059399	0.0141825	3.98178	29.5793	EFNB2;SRPK2;BACE1;PRNP;CDK5;NF1;PCSK9;MAPT;GRIN2B;SNCA;CDK5R1
155	Positive Regulation Of Calcium Ion-Dependent Exocytosis (GO:0045956)	5/8	0.000607657	0.0144036	13.8527	102.591	SYT4;SYT1;KCNB1;SYT10;STX1A
156	Neurotransmitter-Gated Ion Channel Clustering (GO:0072578)	4/5	0.000611086	0.0144036	33.2346	245.945	NLGN1;LHFPL4;GPHN;SHISA7
157	Neuropeptide Signaling Pathway (GO:0007218)	17/68	0.000685871	0.0160634	2.77861	20.2417	NPSR1;SORT1;OPRL1;OPRK1;SORCS1;GPR83;PDYN;SORCS3;SSTR2;SORCS2;SSTR3;MCHR1;GLRA2;NPY;RAPGEF2;CPE;NTSR1
158	Peptidyl-Serine Modification (GO:0018209)	32/166	0.000766897	0.0178108	1.99538	14.3132	CAMK2B;BRSK1;CAMK2D;GALNT13;TNKS;CAMK2A;PRKCZ;MAPK9;MGAT5B;AKT3;MAPK1;PRKACA;PRKACB;STK32C;MARK1;PRKCG;SRPK2;PRKCI;CAMK1D;PRKCB;PRKCE;DCLK3;LMTK2;MTOR;UHMK1;PINK1;CDK5;CAMK4;ULK1;CAMK1G;MAP3K12;CDK5R1
159	Regulation Of Sodium Ion Transport (GO:0002028)	11/35	0.000782851	0.0178108	3.81566	27.2918	PER1;NKAIN4;NKAIN3;ATP2B4;NEDD4L;ATP1A1;SCN5A;ANK3;FGF12;SCN1B;SNTA1
160	Membrane Depolarization During Cardiac Muscle Cell Action Potential (GO:0086012)	7/16	0.000784701	0.0178108	6.46843	46.2506	HCN4;CACNA2D1;CACNA1D;CACNA1C;SCN5A;SCN1B;SCN2B
161	Regulation Of Presynapse Assembly (GO:1905606)	7/16	0.000784701	0.0178108	6.46843	46.2506	LRFN5;LRRTM3;SLITRK1;IL1RAPL1;SLITRK3;LRRC4B;SNCA
162	Regulation Of Presynapse Organization (GO:0099174)	7/16	0.000784701	0.0178108	6.46843	46.2506	LRFN5;LRRTM3;SLITRK1;IL1RAPL1;SLITRK3;LRRC4B;SNCA
163	Axonal Fasciculation (GO:0007413)	6/12	0.000801211	0.0180543	8.31407	59.2742	SEMA5A;CRTAC1;NRCAM;CNTN4;ARHGAP35;CDK5R1
164	Regulation Of Potassium Ion Transport (GO:0043266)	10/30	0.00080525	0.0180543	4.16153	29.6482	DPP10;DPP6;KCNIP3;KCNIP4;CACNA1D;ANK2;DRD1;ANK3;KCNAB3;VIP
165	Regulation Of Cardiac Conduction (GO:1903779)	8/21	0.000993604	0.0220089	5.11912	35.3944	RYR2;TRPC1;ATP2B4;ANK2;ATP2B2;PRKACA;CORIN;SLC8A2
166	Regulation Of Dendritic Spine Development (GO:0060998)	8/21	0.000993604	0.0220089	5.11912	35.3944	CAMK2B;MEF2C;NLGN1;PTPRS;KIF1A;CPEB3;TANC2;SHANK1
167	Chloride Transport (GO:0006821)	18/77	0.00113194	0.0249229	2.54318	17.2525	GABRB3;GABRB2;GABRA1;GABRB1;SLC12A5;TTYH1;GABRA4;GABRA3;SLC6A1;CLCN3;GABRG3;GABRG2;CLCN1;ANO3;SLC4A8;GLRA2;CLCN4;SLC17A7
168	Cellular Response To Salt (GO:1902075)	23/109	0.00115671	0.0253168	2.23124	15.088	CPNE9;SYT5;SYT4;MEF2C;SYT3;CAMK2D;NLGN1;PRKAA2;DMTN;CPNE5;SYT1;CPNE4;ATP2B4;SYT13;SYT7;ADD1;SYT17;DLG2;DLG4;SYT11;SYT10;SCN5A;KCNH1
169	Positive Regulation Of Calcium Ion Transmembrane Transport (GO:1904427)	12/42	0.00118088	0.0256928	3.33047	22.4523	NPSR1;PPP3CB;PPP3R1;RAMP3;TRPC1;AKAP6;ANK2;THY1;DRD1;SNCA;GRIN1;F2RL3
170	G Protein-Coupled Acetylcholine Receptor Signaling Pathway (GO:0007213)	7/17	0.0012107	0.0260337	5.82126	39.0988	CHRM1;HRH3;GNA11;GNB1;PLCB1;RGS8;CDK5R1
171	Embryo Development Ending In Birth Or Egg Hatching (GO:0009792)	7/17	0.0012107	0.0260337	5.82126	39.0988	CAMSAP3;STOX2;CELF1;USP22;CELF4;UBR3;RAI2
172	Calcium Ion Transport Into Cytosol (GO:0060402)	5/9	0.00124593	0.0261787	10.3889	69.4798	RYR2;CACNB3;CACNA2D1;CACNA1C;JPH1
173	Negative Regulation Of Sodium Ion Transmembrane Transport (GO:1902306)	5/9	0.00124593	0.0261787	10.3889	69.4798	HECW2;PRKCE;HECW1;NEDD4L;PCSK9
174	Postsynapse Assembly (GO:0099068)	5/9	0.00124593	0.0261787	10.3889	69.4798	NLGN3;NLGN1;NLGN2;NRXN1;NRXN2
175	Presynaptic Membrane Organization (GO:0097090)	5/9	0.00124593	0.0261787	10.3889	69.4798	NLGN3;PTPRD;NLGN1;NLGN2;IL1RAPL1
176	Membrane Depolarization During Action Potential (GO:0086010)	6/13	0.00135286	0.0279464	7.12595	47.0707	HCN4;CACNA1D;CACNA1C;SCN5A;SCN1B;SCN2B
177	Negative Regulation Of Receptor Internalization (GO:0002091)	6/13	0.00135286	0.0279464	7.12595	47.0707	ANKRD13B;ATXN2;DLG4;PCSK9;WDR54;UBQLN2
178	Synaptic Vesicle Localization (GO:0097479)	6/13	0.00135286	0.0279464	7.12595	47.0707	NLGN1;CDK5;SYNJ1;KIF5C;KIF5A;SYNDIG1
179	Peptidyl-Serine Phosphorylation (GO:0018105)	30/158	0.00141349	0.0289109	1.95717	12.8424	CAMK2B;BRSK1;CAMK2D;TNKS;CAMK2A;PRKCZ;MAPK9;AKT3;MAPK1;PRKACA;PRKACB;STK32C;MARK1;PRKCG;SRPK2;PRKCI;CAMK1D;PRKCB;PRKCE;DCLK3;LMTK2;MTOR;UHMK1;PINK1;CDK5;CAMK4;ULK1;CAMK1G;MAP3K12;CDK5R1
180	Vesicle Transport Along Microtubule (GO:0047496)	8/22	0.00141528	0.0289109	4.7532	31.183	KIF3B;KIF5A;BICDL1;HTT;KIF1A;KIFAP3;DYNC1I1;TRAK2
181	Positive Regulation Of Cation Channel Activity (GO:2001259)	11/38	0.00166767	0.0331391	3.39113	21.6908	PPP3CB;PPP3R1;STAC2;HTT;AKAP6;ANK2;CALM3;AKAP5;ANK3;CALM1;TRDN
182	Cellular Response To Histamine (GO:0071420)	4/6	0.00167633	0.0331391	16.6164	106.198	GABRB3;GABRB2;GABRB1;GABRG2
183	Negative Regulation Of Neuron Projection Regeneration (GO:0070571)	4/6	0.00167633	0.0331391	16.6164	106.198	RTN4R;PTPRS;RTN4RL1;THY1
184	Positive Regulation Of Catecholamine Secretion (GO:0033605)	4/6	0.00167633	0.0331391	16.6164	106.198	CHRNB2;KCNB1;VIP;STX1A
185	Spontaneous Synaptic Transmission (GO:0098814)	4/6	0.00167633	0.0331391	16.6164	106.198	RIMS2;RPH3A;DOC2A;NSG1
186	Synaptic Vesicle Docking (GO:0016081)	4/6	0.00167633	0.0331391	16.6164	106.198	UNC13B;SNAP25;STX1B;SNPH
187	Exocytosis (GO:0006887)	19/86	0.00171027	0.0336291	2.36398	15.0612	NSF;SNAP25;CADPS2;SNAP47;RAB3A;DOC2A;CADPS;RPH3A;RIMS1;STX1B;SYNGR1;SCRN1;RAB26;DNAJC5;EXOC6;RAB11FIP2;STX1A;VAMP2;CDK16
188	Positive Regulation Of Nervous System Process (GO:0031646)	7/18	0.00179841	0.0351741	5.29176	33.4484	UNC13B;RIMS2;RIMS1;NLGN2;TENM4;TPPP;NCMAP
189	Positive Regulation Of Release Of Sequestered Calcium Ion Into Cytosol (GO:0051281)	10/33	0.00183663	0.0355437	3.61811	22.7935	NPSR1;TRPC1;HTT;CALM3;THY1;DRD1;CALM1;SNCA;TRDN;F2RL3
190	Regulation Of Protein Polymerization (GO:0032271)	10/33	0.00183663	0.0355437	3.61811	22.7935	CAMSAP3;MAP2;MAPRE3;TPPP;MAPT;PAK3;CAMSAP1;CAMSAP2;MEGF9;PFN2
191	Regulation Of Plasma Membrane Bounded Cell Projection Organization (GO:0120035)	9/28	0.00195406	0.0374223	3.94088	24.5826	BRSK1;NTNG2;BRSK2;NCS1;IL1RAPL1;TBR1;CTNNA2;FBXO7;MARK1
192	Regulation Of Sodium Ion Transmembrane Transport (GO:1902305)	9/28	0.00195406	0.0374223	3.94088	24.5826	CAMK2D;NEDD4L;FXYD7;FXYD6;SCN5A;FGF12;SCN1B;SNTA1;SCN2B
193	Positive Regulation Of Neuron Apoptotic Process (GO:0043525)	8/23	0.00196736	0.0374817	4.43607	27.6414	SRPK2;BACE1;PRNP;CDK5;FBXW7;NF1;PCSK9;CDK5R1
194	Maintenance Of Synapse Structure (GO:0099558)	5/10	0.00227143	0.0426125	8.31067	50.5899	NLGN1;RAB3A;DCTN1;ERC2;CBLN3
195	Regulation Of Long-Term Neuronal Synaptic Plasticity (GO:0048169)	5/10	0.00227143	0.0426125	8.31067	50.5899	CAMK2B;SYNGR1;DLG4;NPTN;SYP
196	Regulation Of Synapse Maturation (GO:0090128)	5/10	0.00227143	0.0426125	8.31067	50.5899	CAMK2B;RELN;NRXN1;DAB2IP;YWHAZ
197	Adenylate Cyclase-Modulating G Protein-Coupled Receptor Signaling Pathway (GO:0007188)	30/163	0.00233128	0.0434701	1.88307	11.4139	VIPR1;GPR26;RAMP3;OPRL1;CACNA1D;ADCY2;AKAP5;ADRA1B;MCHR1;GNAI1;PTHLH;RIMS2;CNR1;GNA11;GRM8;DRD1;PRKACB;GABBR2;GABBR1;HTR1D;OPRK1;GNAO1;GNAL;ADGRB2;ADGRB3;ADGRB1;ADGRL1;VIP;ADGRL2;ADGRL3
198	Inorganic Anion Transmembrane Transport (GO:0098661)	15/63	0.00234079	0.0434701	2.60295	15.7668	GABRB3;GABRB2;GABRA1;GABRB1;SLC12A5;GABRA4;GABRA3;SLC6A1;CLCN3;GABRG3;GABRG2;CLCN1;ANO3;SLC4A8;GLRA2
199	Positive Regulation Of Microtubule Polymerization (GO:0031116)	9/29	0.00256629	0.0469465	3.74363	22.3319	MECP2;PAK1;DCTN1;TOGARAM1;PDE4DIP;MAPT;CLASP1;GIT1;CDK5R1
200	Regulation Of Neuron Migration (GO:2001222)	9/29	0.00256629	0.0469465	3.74363	22.3319	CAMK2B;NTNG2;RELN;NEXMIF;CAMK2A;DAB2IP;RAPGEF2;PHACTR1;CTNNA2
201	Regulation Of Voltage-Gated Calcium Channel Activity (GO:1901385)	9/29	0.00256629	0.0469465	3.74363	22.3319	PPP3CB;PPP3R1;CACNB3;CACNB4;STAC2;PDE4B;DMD;AKAP5;CBARP
202	Regulation Of Microtubule Cytoskeleton Organization (GO:0070507)	11/40	0.00261943	0.0476814	3.1569	18.7672	CAMSAP3;PRKAA2;TAOK1;STMN1;FAM107A;STMN2;MAPRE3;TPPP;MAPT;EFNA5;CLASP1

## Sheet: Suppl Table 6. high in WT
Gene Name	baseMean	log2FoldChange	lfcSE	stat	pvalue	padj	neg log 10
Il1b	42.5585	-2.91733	0.364007	-8.0145	1.10584e-15	2.28589e-11	10.6409
S100a8	40.1601	-2.16114	0.309212	-6.98919	2.76476e-12	2.85751e-08	7.54401
Mefv	27.3636	-2.86913	0.417314	-6.87523	6.18918e-12	4.26455e-08	7.37013
S100a9	18.0326	-2.85604	0.433745	-6.58462	4.56057e-11	1.88543e-07	6.72459
Acp5	39.9227	-2.10595	0.319548	-6.5904	4.38639e-11	1.88543e-07	6.72459
Cd36	80.9957	-1.71796	0.270822	-6.34349	2.24624e-10	7.73866e-07	6.11133
Selp	18.9547	-2.92869	0.478652	-6.11863	9.43846e-10	2.78718e-06	5.55484
F10	10.0217	-3.15067	0.538118	-5.85499	4.77045e-09	1.23263e-05	4.90917
Il7r	39.0796	-1.76414	0.304826	-5.78737	7.14984e-09	1.64216e-05	4.78458
Igkc	29.7999	-2.35613	0.414338	-5.6865	1.29672e-08	2.68045e-05	4.57179
Cxcl1	15.0852	-2.70417	0.482576	-5.6036	2.09944e-08	3.94523e-05	4.40393
Parm1	1444.07	-0.271906	0.0496603	-5.47531	4.36738e-08	7.52317e-05	4.1236
Mmp27	14.4914	-2.41402	0.442475	-5.45572	4.87757e-08	7.75571e-05	4.11038
Relb	166.487	-0.862176	0.159986	-5.38908	7.08188e-08	0.000104564	3.98062
Anxa1	104.561	-1.36772	0.259011	-5.28056	1.28792e-07	0.000166391	3.77887
Fabp5	612.543	-0.927607	0.175419	-5.28796	1.23686e-07	0.000166391	3.77887
Gm6377	11.3465	-2.15714	0.415536	-5.19123	2.08909e-07	0.000254021	3.59513
Slc7a11	2473.87	-0.897319	0.173654	-5.16729	2.37514e-07	0.000272758	3.56422
Cxcl2	11.2812	-2.81618	0.564639	-4.98756	6.11455e-07	0.000634526	3.19755
Bst1	16.9966	-1.87683	0.383343	-4.89596	9.78284e-07	0.000962957	3.01639
Gadd45b	88.6237	-0.703928	0.14436	-4.87619	1.08154e-06	0.00101621	2.99302
Dhrs9	9.70449	-2.09426	0.43733	-4.78874	1.6783e-06	0.00138769	2.85771
Spn	27.9912	-1.48141	0.308746	-4.79815	1.60136e-06	0.00138769	2.85771
Cyp4f18	81.6398	-1.40339	0.292718	-4.79436	1.63197e-06	0.00138769	2.85771
Mmp11	91.1894	-1.12322	0.236163	-4.75615	1.97324e-06	0.0015107	2.82082
Nfkbie	87.9296	-1.0901	0.228889	-4.76257	1.9114e-06	0.0015107	2.82082
Traf1	91.6315	-1.36079	0.288218	-4.72137	2.3426e-06	0.00161413	2.79206
Baz1a	164.757	-1.02234	0.217298	-4.70479	2.54132e-06	0.00165875	2.78022
Gm44951	98.5674	-0.642486	0.136622	-4.70267	2.56786e-06	0.00165875	2.78022
Cd38	271.624	-1.12236	0.239726	-4.68182	2.84339e-06	0.00176813	2.75249
Csrp2	69.0064	-0.878851	0.187901	-4.6772	2.90825e-06	0.00176813	2.75249
Il36g	13.3176	-2.74043	0.588282	-4.65836	3.18738e-06	0.00188247	2.72527
A530040E14Rik	16.0533	-1.61551	0.34812	-4.64068	3.47262e-06	0.00199396	2.70028
Apobr	36.8615	-1.2877	0.278012	-4.63182	3.62465e-06	0.002025	2.69357
Cd40	23.7565	-1.2607	0.272601	-4.62471	3.75114e-06	0.00204052	2.69026
Pik3cd	688.059	-0.577274	0.125396	-4.60362	4.15206e-06	0.0022007	2.65744
Helz2	523.947	-0.968959	0.211426	-4.58298	4.58404e-06	0.00236892	2.62545
Acod1	60.8598	-2.83572	0.62044	-4.57051	4.86539e-06	0.00245299	2.6103
Tgm2	375.762	-1.03868	0.227964	-4.55634	5.20536e-06	0.00250233	2.60166
Slc39a14	800.943	-0.437964	0.0960271	-4.56084	5.09501e-06	0.00250233	2.60166
P2ry10	14.1432	-1.81652	0.399282	-4.54948	5.37785e-06	0.00252649	2.59748
Msc	20.637	-1.09378	0.242584	-4.50888	6.51697e-06	0.00299361	2.52381
AI662270	18.706	-1.77532	0.397711	-4.46383	8.05067e-06	0.00311347	2.50676
Pla2g2d	15.0199	-1.59221	0.356866	-4.46164	8.13348e-06	0.00311347	2.50676
Adam8	254.239	-1.56112	0.349005	-4.47307	7.71033e-06	0.00311347	2.50676
Cd244a	40.9508	-1.50511	0.335419	-4.48725	7.21487e-06	0.00311347	2.50676
Tgtp2	75.6938	-1.29161	0.287881	-4.48661	7.23669e-06	0.00311347	2.50676
Lrg1	68.5179	-1.25402	0.280879	-4.46464	8.02039e-06	0.00311347	2.50676
Ctsk	72.1872	-0.850713	0.190474	-4.46631	7.95821e-06	0.00311347	2.50676
Fbn2	184.255	-0.656826	0.147133	-4.46416	8.03841e-06	0.00311347	2.50676
Mxd1	538.266	-0.293655	0.0656996	-4.46966	7.83444e-06	0.00311347	2.50676
Ccr7	33.2805	-1.51414	0.340089	-4.45219	8.49978e-06	0.00319453	2.49559
Nfya	474.432	-0.425139	0.0956692	-4.44384	8.83666e-06	0.00326183	2.48654
Slc28a2	11.8557	-1.84412	0.415475	-4.43859	9.05503e-06	0.0032838	2.48362
BE692007	47.8585	-1.53022	0.346272	-4.41914	9.90939e-06	0.00353167	2.45202
Creb3l1	133.024	-0.785661	0.178218	-4.40843	1.04122e-05	0.00364797	2.43795
AB124611	95.5144	-1.80693	0.411377	-4.39239	1.1211e-05	0.00380343	2.41982
5830408C22Rik	42.4563	-0.816065	0.185958	-4.38843	1.1417e-05	0.00380648	2.41948
Nfil3	131.154	-0.603061	0.137658	-4.38087	1.18205e-05	0.00387844	2.41134
Crybg1	117.956	-0.884749	0.202299	-4.37347	1.22288e-05	0.00394971	2.40343
Hcar2	62.118	-1.44967	0.331997	-4.36652	1.26241e-05	0.00395384	2.40298
Ccrl2	54.7899	-1.31409	0.30084	-4.36806	1.25354e-05	0.00395384	2.40298
Emp3	138.989	-1.14209	0.262481	-4.35114	1.35432e-05	0.00411694	2.38543
Adamts1	467.105	-0.615386	0.141559	-4.34719	1.37893e-05	0.004131	2.38394
Spsb2	49.4232	-0.861491	0.198763	-4.33427	1.46243e-05	0.00431856	2.36466
Litaf	809.604	-0.87843	0.203405	-4.31863	1.57001e-05	0.00457094	2.33999
Mmp25	25.0946	-1.38388	0.321183	-4.3087	1.64219e-05	0.00468934	2.32889
Serpinb9	184.704	-0.636451	0.147777	-4.30684	1.65605e-05	0.00468934	2.32889
Ftl1-ps1	11.4958	-1.44743	0.337308	-4.29111	1.7778e-05	0.00496607	2.30399
Icos	11.3338	-1.65151	0.387531	-4.26162	2.0295e-05	0.00531036	2.27488
Lepr	229.477	-0.837231	0.19633	-4.26441	2.00432e-05	0.00531036	2.27488
Lrrc32	154.618	-0.80133	0.187748	-4.26811	1.97135e-05	0.00531036	2.27488
Irf1	215.437	-0.78246	0.183502	-4.26404	2.00767e-05	0.00531036	2.27488
H2bc4	283.321	-0.453603	0.106384	-4.26382	2.00959e-05	0.00531036	2.27488
Pim1	116.274	-0.865146	0.203519	-4.25094	2.12875e-05	0.00548864	2.26054
Tubb6	148.915	-0.673507	0.158523	-4.24864	2.15074e-05	0.00548864	2.26054
Thbs1	661.773	-1.92653	0.454809	-4.23591	2.27632e-05	0.00555443	2.25536
Cmah	18.9716	-1.51763	0.358564	-4.23252	2.31087e-05	0.00555443	2.25536
Crip1	94.3906	-0.918145	0.2168	-4.23498	2.28574e-05	0.00555443	2.25536
Ncf2	323.386	-0.806211	0.19002	-4.24278	2.20766e-05	0.00555443	2.25536
Ifitm1	150.29	-1.66797	0.395026	-4.22244	2.41667e-05	0.00574194	2.24094
Cracr2b	43.6509	-0.746143	0.177207	-4.21056	2.54735e-05	0.00598367	2.22303
Zfp36	248.273	-0.959427	0.228217	-4.20401	2.62224e-05	0.00609037	2.21536
Nlrp12	9.82935	-1.67907	0.401342	-4.18364	2.86882e-05	0.00641127	2.19306
Nfkbid	81.9965	-0.610932	0.145999	-4.1845	2.85798e-05	0.00641127	2.19306
Gpr137b-ps	270.658	-0.608965	0.14557	-4.18331	2.87299e-05	0.00641127	2.19306
Rnf149	324.713	-0.552473	0.132095	-4.1824	2.88447e-05	0.00641127	2.19306
Gch1	39.8389	-0.796099	0.190667	-4.17535	2.97534e-05	0.00654291	2.18423
Sash3	126.927	-1.11219	0.266827	-4.16822	3.06986e-05	0.00667969	2.17524
Nfkb2	197.291	-0.975966	0.235036	-4.15241	3.28989e-05	0.00670158	2.17382
Serpina3g	29.8808	-0.923938	0.222252	-4.15716	3.22222e-05	0.00670158	2.17382
Col8a2	98.1668	-0.892963	0.214474	-4.16351	3.13399e-05	0.00670158	2.17382
Myd88	133.293	-0.806709	0.194219	-4.15361	3.27269e-05	0.00670158	2.17382
Sostdc1	52.5662	-0.64521	0.155426	-4.15123	3.30686e-05	0.00670158	2.17382
Rai14	344.97	-0.569295	0.137104	-4.15229	3.29165e-05	0.00670158	2.17382
Rnd3	293.705	-0.426378	0.102495	-4.15999	3.18262e-05	0.00670158	2.17382
Emilin2	129.887	-0.806467	0.194529	-4.14574	3.38712e-05	0.00679758	2.16765
Hp	35.4687	-1.76289	0.426509	-4.13329	3.57604e-05	0.00710771	2.14827
Ccl5	51.1443	-1.56318	0.379133	-4.12303	3.73923e-05	0.00717351	2.14427
Fxyd5	466.214	-0.865843	0.210029	-4.12249	3.74795e-05	0.00717351	2.14427
Nrp1	1146.63	-0.586432	0.142075	-4.12762	3.66545e-05	0.00717351	2.14427
Ptpn1	902.053	-0.44504	0.107925	-4.12359	3.73007e-05	0.00717351	2.14427
Cytip	46.7848	-1.58685	0.386346	-4.10734	4.00247e-05	0.00735551	2.13339
Gm37498	89.4134	-0.842254	0.204967	-4.10921	3.97011e-05	0.00735551	2.13339
Itga4	522.302	-0.528453	0.12846	-4.11376	3.89261e-05	0.00735551	2.13339
Mapkapk3	116.578	-0.992173	0.241852	-4.1024	4.08886e-05	0.00741411	2.12994
Hlx	78.6155	-1.03581	0.252719	-4.09867	4.15532e-05	0.00746909	2.12673
Ncf4	83.4454	-1.29577	0.316789	-4.09034	4.30746e-05	0.00767582	2.11488
Rest	312.517	-0.657106	0.161124	-4.07825	4.53754e-05	0.00800935	2.0964
Rab29	52.1219	-0.963212	0.237419	-4.05701	4.97053e-05	0.00856216	2.06742
Gstm2	59.9429	-0.828247	0.204113	-4.05779	4.95396e-05	0.00856216	2.06742
Gla	246.963	-0.533459	0.131775	-4.04827	5.15971e-05	0.00867124	2.06192
Lpar6	173.198	-0.479854	0.118512	-4.04898	5.1442e-05	0.00867124	2.06192
Ube2c	19.4821	-1.158	0.287572	-4.02681	5.65376e-05	0.00934951	2.02921
Bche	219.492	-0.627135	0.155719	-4.02735	5.6409e-05	0.00934951	2.02921
Nxpe5	12.762	-2.01064	0.499886	-4.0222	5.76573e-05	0.00938452	2.02759
Gm37474	62.9635	-0.885646	0.220156	-4.02282	5.75053e-05	0.00938452	2.02759
Gm43499	24.5815	-1.22509	0.304958	-4.01725	5.88822e-05	0.00950901	2.02186
Crtap	148.816	-0.698249	0.174269	-4.00673	6.1566e-05	0.00986536	2.00589
Thbd	526.964	-0.644707	0.161018	-4.00393	6.22984e-05	0.00990593	2.0041
Il4ra	393.356	-1.18007	0.295535	-3.99298	6.52473e-05	0.00993759	2.00272
Cebpb	247.81	-0.889478	0.222604	-3.99579	6.4478e-05	0.00993759	2.00272
Adam17	542.198	-0.5951	0.148769	-4.00016	6.33004e-05	0.00993759	2.00272
Gnai3	476.977	-0.298368	0.0746771	-3.99545	6.45721e-05	0.00993759	2.00272
Mmp13	92.1377	-3.24903	0.814929	-3.98689	6.6945e-05	0.0100857	1.99629
Lck	43.1653	-0.817909	0.20567	-3.97681	6.98464e-05	0.0100857	1.99629
Zfp217	229.488	-0.808845	0.203325	-3.97808	6.94744e-05	0.0100857	1.99629
Zfp185	52.4889	-0.695792	0.174747	-3.98172	6.8418e-05	0.0100857	1.99629
Cstb	217.656	-0.645555	0.162387	-3.9754	7.02601e-05	0.0100857	1.99629
Cfp	290.001	-0.719873	0.181207	-3.97266	7.10737e-05	0.0101322	1.9943
Six2	20.0039	-1.4602	0.368692	-3.96048	7.48004e-05	0.0103852	1.98358
Isg20	32.572	-1.04531	0.263658	-3.96463	7.35113e-05	0.0103852	1.98358
Col12a1	717.058	-0.824051	0.208078	-3.96029	7.48584e-05	0.0103852	1.98358
Smpdl3a	332.174	-0.434201	0.109635	-3.96043	7.48144e-05	0.0103852	1.98358
Ccnl1	631.239	-0.237364	0.0600662	-3.9517	7.75968e-05	0.0106297	1.97348
Bcl2a1b	64.4546	-1.12253	0.284281	-3.94866	7.85914e-05	0.0106363	1.97321
Klf3	899.899	-0.28383	0.0718876	-3.94824	7.87265e-05	0.0106363	1.97321
Gm49342	181.207	-0.655528	0.166265	-3.94267	8.05809e-05	0.0106775	1.97153
Fabp7	223.065	-0.653303	0.165609	-3.94485	7.98498e-05	0.0106775	1.97153
Bcl2a1d	10.1617	-1.46154	0.371014	-3.9393	8.17193e-05	0.0107594	1.96821
Ralb	244.116	-0.407084	0.103424	-3.93607	8.28265e-05	0.0108361	1.96513
Cmtm6	574.89	-0.558995	0.142085	-3.93423	8.34655e-05	0.010851	1.96453
Clec4n	17.6895	-1.92699	0.490566	-3.9281	8.56213e-05	0.0110339	1.95727
Efemp1	336.336	-0.771367	0.196416	-3.9272	8.59395e-05	0.0110339	1.95727
Fbn1	667.568	-0.848711	0.216296	-3.92383	8.7151e-05	0.0111204	1.95388
Sdcbp	2527.39	-0.391548	0.0998577	-3.92106	8.81604e-05	0.0111802	1.95155
Map3k8	124.095	-0.818385	0.208906	-3.91748	8.94812e-05	0.0112101	1.95039
Clec4e	28.5902	-2.78475	0.714754	-3.8961	9.7753e-05	0.0118862	1.92496
Apoc4	10.2258	-2.18329	0.559897	-3.89944	9.64159e-05	0.0118862	1.92496
Ccl7	20.05	-2.05476	0.527251	-3.89712	9.73447e-05	0.0118862	1.92496
Tuba1c	87.8254	-1.0216	0.262169	-3.89673	9.75012e-05	0.0118862	1.92496
Spidr	86.7694	-0.542341	0.139268	-3.89423	9.85124e-05	0.0119085	1.92414
Ehbp1l1	302.452	-0.548459	0.14099	-3.89006	0.00010022	0.0120445	1.91921
Msrb1	341.787	-0.589923	0.151874	-3.8843	0.000102626	0.0121918	1.91393
Chdh	220.517	-0.329058	0.0847013	-3.88492	0.000102366	0.0121918	1.91393
Sele	8.73249	-1.57148	0.404919	-3.88098	0.000104037	0.0121998	1.91365
Tlr6	42.6043	-1.02443	0.26403	-3.87998	0.000104464	0.0121998	1.91365
Sdc1	43.9274	-1.01467	0.261377	-3.88201	0.000103595	0.0121998	1.91365
Stx11	21.7039	-1.61732	0.417251	-3.87613	0.000106131	0.0122805	1.91078
Cd200r1	25.7195	-1.36434	0.352087	-3.87499	0.000106628	0.0122805	1.91078
Foxd1	123.075	-1.05168	0.271451	-3.87429	0.000106937	0.0122805	1.91078
Casp4	50.949	-1.25362	0.324078	-3.86826	0.000109617	0.0123155	1.90955
Timp1	109.132	-0.949561	0.245408	-3.86932	0.00010914	0.0123155	1.90955
Tgtp1	36.6332	-0.902462	0.233296	-3.86831	0.000109591	0.0123155	1.90955
Plekho2	503.106	-0.756608	0.195595	-3.86824	0.000109625	0.0123155	1.90955
Iqgap1	1720.21	-0.676975	0.175084	-3.86658	0.000110371	0.0123324	1.90895
Slc8b1	192.058	-0.632148	0.163587	-3.86429	0.000111411	0.0123816	1.90722
Gm43982	49.7714	-0.751321	0.194534	-3.86216	0.000112389	0.0124235	1.90576
C2	78.4398	-1.08821	0.282143	-3.85693	0.00011482	0.0126247	1.89878
Cysltr1	47.7199	-1.13251	0.293956	-3.85267	0.000116838	0.0127786	1.89352
Mmp9	52.7242	-0.939471	0.244554	-3.84157	0.000122251	0.0133003	1.87614
Prrx2	26.1194	-1.2631	0.328996	-3.83925	0.000123409	0.0133344	1.87503
Tbx18	181.102	-0.934374	0.243535	-3.83672	0.000124691	0.0133548	1.87436
Sell	47.4527	-1.98523	0.518589	-3.82814	0.000129117	0.0135546	1.86791
Tnfaip2	302.966	-1.55239	0.405533	-3.82802	0.000129179	0.0135546	1.86791
H2-DMb1	67.3858	-1.21744	0.317845	-3.8303	0.000127988	0.0135546	1.86791
Vmp1	889.208	-0.287221	0.0749931	-3.82997	0.000128157	0.0135546	1.86791
Tmem39a	244.499	-0.271275	0.070921	-3.82503	0.000130755	0.0136507	1.86484
Nlrc4	23.2291	-1.00582	0.263093	-3.82306	0.000131806	0.0136912	1.86356
Nupr1	72.0767	-0.879458	0.230545	-3.8147	0.000136351	0.0139707	1.85478
Col4a1	1357.33	-0.681418	0.178644	-3.81438	0.000136524	0.0139707	1.85478
Ccl19-ps1	10.7131	-1.45231	0.381136	-3.81049	0.000138694	0.0139844	1.85436
Adamts5	92.7974	-0.850171	0.222975	-3.81286	0.000137368	0.0139844	1.85436
Upp1	29.1518	-0.813056	0.213507	-3.8081	0.00014004	0.0139844	1.85436
Col8a1	139.718	-0.720719	0.18925	-3.80829	0.000139933	0.0139844	1.85436
Tirap	100.207	-0.619979	0.162694	-3.8107	0.000138574	0.0139844	1.85436
Arhgap4	138.689	-0.697396	0.183297	-3.80474	0.000141954	0.0141073	1.85055
Cxcr2	24.5462	-2.5543	0.673245	-3.79402	0.000148229	0.014238	1.84655
Cxcr4	161.026	-1.55477	0.409867	-3.79337	0.000148617	0.014238	1.84655
C1s1	91.2474	-1.45871	0.384568	-3.7931	0.000148779	0.014238	1.84655
F13a1	126.479	-0.993324	0.261735	-3.79515	0.000147554	0.014238	1.84655
Btg1	628.203	-0.562645	0.148197	-3.79662	0.000146685	0.014238	1.84655
Igf2r	1343.34	-0.291536	0.0768505	-3.79354	0.000148512	0.014238	1.84655
Batf	16.4033	-1.52457	0.402086	-3.79166	0.000149645	0.0142548	1.84604
Clec4d	23.6618	-2.89051	0.764715	-3.77985	0.000156921	0.0144165	1.84114
Ltb	18.9924	-1.40499	0.371221	-3.78477	0.000153848	0.0144165	1.84114
Fut4	25.9268	-1.16492	0.308166	-3.78016	0.000156729	0.0144165	1.84114
Gm30329	23.1294	-1.13426	0.299628	-3.78557	0.00015336	0.0144165	1.84114
Cnn2	214.892	-0.836776	0.221373	-3.77994	0.000156864	0.0144165	1.84114
Trim25	473.847	-0.833131	0.220332	-3.78124	0.000156046	0.0144165	1.84114
Itga6	1000.68	-0.628469	0.166246	-3.78035	0.000156607	0.0144165	1.84114
Ninj1	295.888	-0.857565	0.226975	-3.77824	0.000157941	0.014446	1.84025
Sirpb1c	20.2467	-1.8582	0.492501	-3.77298	0.000161309	0.0144792	1.83925
Gpr132	21.3862	-1.78171	0.472227	-3.77301	0.000161293	0.0144792	1.83925
Mexis	32.9511	-1.66579	0.441088	-3.77654	0.000159023	0.0144792	1.83925
Cxcl12	1378.04	-0.642904	0.170431	-3.77221	0.000161806	0.0144792	1.83925
Sting1	179.91	-0.857901	0.227692	-3.76782	0.000164678	0.0146097	1.83536
Fam234a	416.183	-0.429146	0.113898	-3.76783	0.000164673	0.0146097	1.83536
Mmp19	79.3033	-0.903509	0.240082	-3.76334	0.000167661	0.0147143	1.83226
H2-T24	418.536	-0.280987	0.0746742	-3.76284	0.000167992	0.0147143	1.83226
Rab3il1	416.553	-0.849421	0.226064	-3.75744	0.000171662	0.0149252	1.82608
Casp1	39.2963	-0.717137	0.190871	-3.75717	0.000171845	0.0149252	1.82608
Gm19514	83.4162	-1.01281	0.270351	-3.74628	0.000179475	0.0155227	1.80903
Ikzf3	22.7152	-1.39278	0.372306	-3.74096	0.000183318	0.0157235	1.80345
Swap70	258.816	-0.475694	0.127281	-3.73737	0.000185959	0.0158841	1.79904
Tmem123	395.769	-0.667196	0.178582	-3.73607	0.000186919	0.0159004	1.79859
Gm37084	167.463	-0.499479	0.133811	-3.73273	0.000189419	0.0159816	1.79638
Gm16174	12.7833	-1.3263	0.355486	-3.73095	0.000190758	0.0160015	1.79584
Ccr5	313.98	-1.13513	0.304296	-3.73036	0.000191203	0.0160015	1.79584
Srpx	20.2988	-1.20505	0.323345	-3.72682	0.000193912	0.0160112	1.79558
Gm43323	38.6804	-1.18505	0.31806	-3.72589	0.000194631	0.0160112	1.79558
Rhoh	90.737	-1.10403	0.296423	-3.7245	0.000195701	0.0160112	1.79558
Skap2	488.132	-0.647595	0.17389	-3.72416	0.000195967	0.0160112	1.79558
Gadd45a	123.599	-0.55021	0.147736	-3.72428	0.000195872	0.0160112	1.79558
Idh1	530.468	-0.342454	0.0918509	-3.72836	0.000192727	0.0160112	1.79558
Col14a1	65.4609	-0.917263	0.246371	-3.7231	0.000196789	0.016015	1.79547
Rap1b	802.523	-0.422307	0.113477	-3.72152	0.00019803	0.0160528	1.79445
Zfp36l1	880.815	-0.666184	0.179121	-3.71918	0.000199869	0.0161386	1.79213
Psap	22739.8	-0.409947	0.110433	-3.71217	0.000205492	0.0165282	1.78178
Cald1	665.022	-0.48573	0.131155	-3.70348	0.000212661	0.0170385	1.76857
Zmynd15	44.9611	-1.07673	0.290919	-3.70113	0.00021464	0.0171306	1.76623
Tbc1d10c	27.7289	-0.839283	0.227032	-3.69677	0.000218361	0.0171351	1.76611
Cyp4v3	199.631	-0.755513	0.204321	-3.69767	0.000217587	0.0171351	1.76611
Sat1	467.142	-0.621118	0.168042	-3.69621	0.000218841	0.0171351	1.76611
Gm37033	212.144	-0.616668	0.166785	-3.69739	0.000217828	0.0171351	1.76611
Tpm4	614.412	-0.592873	0.160286	-3.69884	0.000216585	0.0171351	1.76611
Tnfaip8	204.082	-0.478443	0.129512	-3.6942	0.00022058	0.0172061	1.76432
Piezo1	456.47	-0.658692	0.178429	-3.69162	0.000222832	0.0173164	1.76154
Socs3	140.826	-1.38187	0.37445	-3.6904	0.0002239	0.0173342	1.7611
Xcr1	10.6954	-1.56393	0.425162	-3.67842	0.000234681	0.0175349	1.7561
Gvin-ps6	15.2401	-1.51102	0.410814	-3.6781	0.000234975	0.0175349	1.7561
A130071D04Rik	57.1083	-1.28619	0.349217	-3.68308	0.000230432	0.0175349	1.7561
Cenpf	53.9562	-0.941745	0.255575	-3.6848	0.00022888	0.0175349	1.7561
Hck	177.372	-0.938283	0.254805	-3.68236	0.000231084	0.0175349	1.7561
Nr1h3	77.5933	-0.658958	0.179019	-3.68094	0.00023238	0.0175349	1.7561
Sh3pxd2b	973.614	-0.599722	0.162938	-3.68068	0.000232612	0.0175349	1.7561
Ifnar1	913.913	-0.275783	0.0749025	-3.68189	0.000231508	0.0175349	1.7561
Gm2245	41.0538	-1.13889	0.30972	-3.67717	0.000235836	0.0175359	1.75607
Calhm6	23.7295	-1.51621	0.412758	-3.67338	0.000239368	0.017546	1.75582
Siglece	18.4775	-1.08966	0.29657	-3.67421	0.000238582	0.017546	1.75582
Dse	238.689	-0.849485	0.231216	-3.67399	0.000238794	0.017546	1.75582
Fstl1	905.968	-0.680106	0.185091	-3.67443	0.000238377	0.017546	1.75582
Il1a	52.0354	-1.09402	0.297902	-3.67242	0.00024026	0.0175492	1.75574
Slamf6	37.4721	-1.27392	0.347092	-3.67028	0.000242284	0.0175728	1.75516
Snx18	769.456	-0.364181	0.0992165	-3.67057	0.000242006	0.0175728	1.75516
Nlrc3	137.079	-0.606974	0.16542	-3.66928	0.000243234	0.0175801	1.75498
Il2rb	45.7985	-1.44318	0.393785	-3.66489	0.000247443	0.0176375	1.75356
Gimap8	30.5634	-0.948318	0.258575	-3.66749	0.000244947	0.0176375	1.75356
Tent5a	305.832	-0.683648	0.186532	-3.66504	0.000247298	0.0176375	1.75356
Jak3	298.535	-0.649718	0.177592	-3.65848	0.000253712	0.0179239	1.74657
Plat	541.749	-0.409462	0.111912	-3.65878	0.000253422	0.0179239	1.74657
Fam20c	708.155	-0.385228	0.105414	-3.65442	0.000257768	0.0180621	1.74323
Tgif1	149.357	-0.969938	0.265904	-3.6477	0.000264595	0.0183538	1.73627
Nlrp1a	14.9878	-1.28275	0.351782	-3.64645	0.000265893	0.0183822	1.7356
Il1r1	235.868	-0.705931	0.193693	-3.64459	0.000267813	0.0183919	1.73537
Arpc2	1663.46	-0.167226	0.0458733	-3.6454	0.000266979	0.0183919	1.73537
Ptges	104.378	-0.83904	0.23027	-3.64373	0.000268716	0.0183928	1.73535
Il10rb	317.185	-0.859744	0.236119	-3.64114	0.000271432	0.0184565	1.73385
Napsa	48.885	-0.796206	0.218647	-3.64151	0.000271041	0.0184565	1.73385
Thsd4	440.778	-0.436101	0.119855	-3.63857	0.000274161	0.0185809	1.73093
Tspan18	171.094	-0.34943	0.0961936	-3.63257	0.00028061	0.0188328	1.72509
Rftn1	357.636	-0.473947	0.130591	-3.62925	0.000284242	0.0189535	1.72231
Fli1	280.289	-0.728937	0.200899	-3.62838	0.000285206	0.0189566	1.72224
Adgre5	327.661	-0.57536	0.158744	-3.62447	0.000289559	0.0190932	1.71912
Psme2	203.274	-0.489215	0.134932	-3.62564	0.000288248	0.0190932	1.71912
Gng5	228.064	-0.456354	0.125933	-3.62378	0.000290329	0.0190932	1.71912
C1ra	128.887	-1.57247	0.434272	-3.62093	0.000293549	0.0192024	1.71664
Gbp6	95.4344	-1.01413	0.280149	-3.61997	0.000294636	0.0192127	1.71641
Pirb	159.921	-1.79405	0.495806	-3.61845	0.000296376	0.0192173	1.71631
Fam111a	98.8929	-0.851865	0.235434	-3.61828	0.000296567	0.0192173	1.71631
Gdf15	36.5331	-1.93109	0.533999	-3.61628	0.000298868	0.0193059	1.71431
Clec2d	333.695	-0.836429	0.231421	-3.61431	0.000301145	0.0193784	1.71268
Emcn	110.451	-0.43045	0.119116	-3.61369	0.000301865	0.0193784	1.71268
Glipr2	101.269	-0.734384	0.203907	-3.60157	0.000316302	0.0199337	1.70041
Rel	318.302	-0.596653	0.16564	-3.60212	0.000315639	0.0199337	1.70041
Tap2	272.263	-0.579002	0.160726	-3.60242	0.000315263	0.0199337	1.70041
Cd80	19.3296	-1.18235	0.3287	-3.59706	0.00032184	0.0201765	1.69515
Etv6	638.413	-0.413029	0.114831	-3.59684	0.000322106	0.0201765	1.69515
Psme2b	24.8803	-0.823894	0.229242	-3.59399	0.00032565	0.0203369	1.69172
Ecm1	270.03	-0.738271	0.20552	-3.59221	0.000327885	0.0204148	1.69006
Ighd	22.8777	-1.1525	0.321181	-3.5883	0.00033284	0.020555	1.68708
Igfbp4	1404.64	-0.532275	0.148345	-3.58808	0.00033312	0.020555	1.68708
Gm17017	11.2118	-1.3041	0.363772	-3.58495	0.000337148	0.0205581	1.68702
Dcn	1076.39	-1.29305	0.360602	-3.58582	0.000336026	0.0205581	1.68702
H2-K2	33.054	-0.870857	0.242909	-3.58512	0.000336923	0.0205581	1.68702
Angptl4	75.8369	-1.13292	0.316661	-3.57772	0.000346605	0.0209493	1.67883
Trim34a	99.8846	-0.86457	0.241756	-3.57621	0.000348612	0.0210092	1.67759
Stk17b	181.073	-0.605296	0.16937	-3.5738	0.000351836	0.0211418	1.67486
Fgr	132.726	-1.72384	0.482948	-3.56941	0.000357781	0.0213749	1.6701
Tpcn2	231.271	-0.740804	0.207671	-3.5672	0.000360813	0.0214321	1.66894
Cndp2	529.012	-0.457096	0.128112	-3.56794	0.000359795	0.0214321	1.66894
Adgrg3	21.9825	-0.938775	0.263284	-3.56564	0.000362975	0.0214373	1.66883
Adamts15	235.191	-0.646371	0.18142	-3.56284	0.000366858	0.0216049	1.66545
Hmgb1-ps8	19.6931	-1.45376	0.408159	-3.56174	0.000368402	0.0216342	1.66486
Mmp14	646.068	-1.10508	0.310361	-3.56064	0.000369959	0.0216641	1.66426
Atp8b4	36.9145	-1.93372	0.543566	-3.55747	0.00037444	0.0218646	1.66026
P2rx7	422.849	-0.621499	0.174772	-3.55605	0.000376478	0.0219216	1.65913
Foxs1	14.5311	-1.16369	0.327865	-3.54929	0.000386267	0.0221985	1.65368
Esyt1	572.399	-0.750862	0.211641	-3.54781	0.000388453	0.0221985	1.65368
Nod2	37.9272	-0.728661	0.205395	-3.54761	0.000388751	0.0221985	1.65368
Cln3	252.944	-0.490724	0.138291	-3.54849	0.000387445	0.0221985	1.65368
Hnrnpf	399.667	-0.334959	0.0944104	-3.5479	0.000388314	0.0221985	1.65368
Il1r2	26.8733	-0.832571	0.234755	-3.54656	0.000390301	0.0222257	1.65315
Arap1	857.91	-0.687351	0.193853	-3.54574	0.000391511	0.0222333	1.653
Tram2	179.375	-0.723777	0.204203	-3.5444	0.000393503	0.0222852	1.65198
Draxin	33.3776	-1.29221	0.365042	-3.53988	0.000400305	0.0225469	1.64691
Lpxn	97.6347	-1.01203	0.286337	-3.53439	0.00040872	0.0229185	1.63981
Twist1	18.3867	-0.977415	0.276621	-3.53341	0.000410228	0.0229185	1.63981
Fnip2	956.888	-0.549034	0.155378	-3.53354	0.000410036	0.0229185	1.63981
Cd209a	15.6793	-1.50983	0.427624	-3.53075	0.000414383	0.0230261	1.63778
Gpr35	107.711	-1.53599	0.435642	-3.52582	0.000422171	0.0232761	1.63309
Ptgdr	43.3196	-1.23598	0.350625	-3.52506	0.000423385	0.0232761	1.63309
Aplnr	22.4637	-1.11613	0.316573	-3.52566	0.000422426	0.0232761	1.63309
Klrk1	21.6885	-1.59651	0.453308	-3.5219	0.000428462	0.0234927	1.62907
Ifnar2	392.161	-0.603977	0.171543	-3.52084	0.000430181	0.0235245	1.62848
Gimap4	32.8162	-1.37551	0.391293	-3.5153	0.00043926	0.0237168	1.62494
Zfp36l2	1084.94	-0.560497	0.159419	-3.51588	0.000438303	0.0237168	1.62494
Chsy1	371.029	-0.298455	0.0849715	-3.51241	0.000444066	0.0237805	1.62378
Dpp7	328.565	-0.395497	0.112765	-3.50726	0.000452738	0.0240637	1.61864
Rreb1	1460.75	-0.182004	0.0519288	-3.50488	0.000456805	0.0242119	1.61597
Kcnj15	28.315	-2.73272	0.78029	-3.50219	0.000461451	0.0242714	1.61491
Gm42819	61.7692	-0.71308	0.203549	-3.50324	0.000459633	0.0242714	1.61491
Adam9	930.017	-0.303279	0.0865894	-3.5025	0.000460914	0.0242714	1.61491
Tbc1d8b	162.046	-0.334637	0.0955936	-3.50062	0.00046417	0.0243524	1.61346
Gm43068	10.873	-1.66035	0.4744	-3.4999	0.000465439	0.0243572	1.61337
A630001G21Rik	81.5057	-0.843103	0.240984	-3.49858	0.000467739	0.0244158	1.61233
Fabp4	25.2772	-2.42865	0.694353	-3.49772	0.000469256	0.0244251	1.61216
Gngt2	73.9912	-1.04948	0.300257	-3.49526	0.000473604	0.0244747	1.61128
Gm43011	195.09	-0.300031	0.0858244	-3.49587	0.000472523	0.0244747	1.61128
Rgs1	29.6603	-1.40688	0.403	-3.49102	0.000481181	0.02462	1.60871
Fgf7	22.4824	-1.11387	0.318885	-3.493	0.000477626	0.02462	1.60871
Rpl10	2210.03	-0.281696	0.0806703	-3.49194	0.000479531	0.02462	1.60871
Cxcl5	74.4922	-1.86472	0.534257	-3.4903	0.000482474	0.0246252	1.60862
Nlrp3	74.102	-0.877843	0.25162	-3.48877	0.000485255	0.0246455	1.60826
Gm17089	33.3316	-0.686352	0.196722	-3.48895	0.000484931	0.0246455	1.60826
Anpep	486.849	-1.3757	0.394782	-3.48471	0.000492662	0.0249603	1.60275
Rab20	23.4719	-1.14037	0.32769	-3.48002	0.000501383	0.0250353	1.60145
Ifitm2	308.713	-1.11311	0.319734	-3.48136	0.000498875	0.0250353	1.60145
Fn1	5046.51	-1.10064	0.316254	-3.48024	0.000500974	0.0250353	1.60145
Alox5ap	118.168	-0.85273	0.244811	-3.48322	0.000495416	0.0250353	1.60145
Aldh1a2	260.799	-0.783613	0.225218	-3.47936	0.000502619	0.0250353	1.60145
Gbp7	255.375	-0.64759	0.186041	-3.4809	0.000499735	0.0250353	1.60145
Slc12a7	288.835	-0.669488	0.192467	-3.47846	0.000504306	0.0250589	1.60104
Sh2d2a	18.4256	-1.13523	0.3266	-3.47589	0.000509153	0.0251787	1.59897
Jaml	12.8695	-1.3509	0.388874	-3.47387	0.000513001	0.0251882	1.5988
Dcdc2a	162.879	-0.429369	0.123587	-3.47423	0.00051233	0.0251882	1.5988
E2f2	39.6502	-0.905805	0.260835	-3.47272	0.000515222	0.0252373	1.59796
Edem2	304.851	-0.37284	0.107426	-3.47067	0.00051917	0.0253706	1.59567
Rell1	232.546	-0.334514	0.0964435	-3.4685	0.000523373	0.0254556	1.59422
Clec2i	14.0185	-1.89535	0.54661	-3.46746	0.00052541	0.0254947	1.59355
Gm15907	31.3914	-0.768112	0.221717	-3.46437	0.000531469	0.0256682	1.5906
Cd79b	12.206	-1.28541	0.371184	-3.463	0.000534195	0.0257019	1.59003
Tep1	486.507	-0.658789	0.190308	-3.4617	0.000536779	0.0257019	1.59003
Pdgfrb	921.413	-0.576776	0.166625	-3.46152	0.00053714	0.0257019	1.59003
Car13	96.8628	-0.904926	0.261733	-3.45744	0.000545325	0.0258133	1.58816
Bicc1	467.369	-0.704763	0.203745	-3.45905	0.000542083	0.0258133	1.58816
Nmi	53.1916	-0.598742	0.17316	-3.45774	0.000544726	0.0258133	1.58816
Scara5	62.2062	-1.06354	0.307736	-3.45602	0.000548222	0.0258728	1.58716
Gm22060	8.92885	-1.40199	0.406208	-3.45142	0.000557642	0.02595	1.58586
Osgin1	35.2334	-0.890731	0.258016	-3.45223	0.000555972	0.02595	1.58586
Fbln7	63.9297	-0.810067	0.234673	-3.4519	0.000556652	0.02595	1.58586
Gas1	177.054	-0.772274	0.223616	-3.45357	0.000553209	0.02595	1.58586
Arrdc4	158.201	-0.523627	0.151639	-3.45311	0.00055416	0.02595	1.58586
Tmod3	615.298	-0.24291	0.0703319	-3.45377	0.000552799	0.02595	1.58586
Susd6	1111.46	-0.25232	0.0731597	-3.4489	0.000562879	0.0260297	1.58453
Eepd1	327.356	-0.381249	0.110821	-3.44021	0.000581264	0.0267283	1.57303
Csf2rb	458.156	-1.63224	0.474942	-3.43671	0.000588819	0.0267728	1.57231
Mbnl3	8.95267	-1.3288	0.386675	-3.43649	0.00058931	0.0267728	1.57231
Palld	304.485	-0.643577	0.187214	-3.43766	0.000586773	0.0267728	1.57231
Ets1	412.264	-0.446609	0.12995	-3.43677	0.00058869	0.0267728	1.57231
Sp140	75.4928	-1.12567	0.328103	-3.43085	0.000601703	0.027092	1.56716
Tor4a	139.076	-0.761578	0.222014	-3.43031	0.000602889	0.027092	1.56716
Diaph3	38.4655	-0.620037	0.180745	-3.43045	0.00060258	0.027092	1.56716
Sh3pxd2a	1435	-0.285899	0.0833197	-3.43135	0.000600586	0.027092	1.56716
Ddr2	452.997	-0.692781	0.202246	-3.42543	0.000613819	0.0274638	1.56124
Ifi35	107.665	-0.771251	0.225303	-3.42317	0.000618959	0.027586	1.55931
Nfe2l2	691.203	-0.615909	0.18009	-3.42	0.000626201	0.0277773	1.55631
P2rx4	522.292	-0.666729	0.19513	-3.41684	0.00063352	0.0279818	1.55312
Fam180a	64.1427	-0.819146	0.2398	-3.41596	0.000635576	0.0280128	1.55264
Igtp	178.702	-0.688828	0.201703	-3.41506	0.000637685	0.0280459	1.55213
2410006H16Rik	68.9025	-0.4639	0.135875	-3.41417	0.00063977	0.0280467	1.55212
Gnpda1	374.44	-0.343737	0.100748	-3.41184	0.000645262	0.0281992	1.54976
Serpinh1	605.003	-1.02979	0.301963	-3.41031	0.000648898	0.0282982	1.54824
Six5	71.722	-0.509144	0.149476	-3.4062	0.000658751	0.0286674	1.54261
Mdfic	285.2	-1.19644	0.351531	-3.40351	0.000665256	0.0287751	1.54098
Gm43331	69.1108	-0.461773	0.1357	-3.40288	0.000666792	0.0287751	1.54098
Pcyt1a	729.661	-0.222392	0.0653497	-3.4031	0.000666251	0.0287751	1.54098
9330175E14Rik	34.0093	-1.01116	0.297254	-3.40167	0.000669751	0.0287826	1.54087
Was	69.3154	-0.980029	0.288057	-3.40221	0.000668436	0.0287826	1.54087
Lat2	94.6071	-0.887089	0.261027	-3.39846	0.000677671	0.0287951	1.54068
Vasp	393.729	-0.692593	0.203655	-3.40081	0.000671853	0.0287951	1.54068
Il18bp	384.988	-0.577182	0.169758	-3.40003	0.000673788	0.0287951	1.54068
Lamb1	600.167	-0.382539	0.112628	-3.39648	0.000682579	0.0287951	1.54068
Cd200r4	27.1374	-1.37309	0.404693	-3.39293	0.000691501	0.0289174	1.53884
Zc3h12a	99.9768	-0.790998	0.233067	-3.39387	0.000689128	0.0289174	1.53884
Cebpa	403.081	-0.737761	0.217445	-3.39287	0.000691642	0.0289174	1.53884
Serpind1	213.433	-0.382523	0.112893	-3.38836	0.00070313	0.0292443	1.53396
Folr2	24.3156	-1.35084	0.398817	-3.38713	0.000706276	0.0293161	1.53289
Gm10252	36.1935	-1.06188	0.313562	-3.38652	0.00070786	0.029323	1.53279
Cd24a	114.212	-0.65682	0.194196	-3.38226	0.000718932	0.0295448	1.52952
Kctd11	60.4956	-0.629719	0.18614	-3.38304	0.000716883	0.0295448	1.52952
Adamts9	303.86	-0.626612	0.185192	-3.38358	0.000715485	0.0295448	1.52952
S1pr2	140.356	-0.843758	0.249522	-3.3815	0.000720911	0.0295674	1.52919
Mir17hg	17.1995	-0.897947	0.265647	-3.38023	0.00072426	0.0296459	1.52804
Scpep1	423.959	-0.6252	0.185009	-3.37929	0.000726728	0.0296881	1.52742
Ftl1	3614.61	-0.987752	0.292615	-3.3756	0.00073654	0.029853	1.52501
Asap3	286.415	-0.721004	0.213585	-3.37573	0.000736212	0.029853	1.52501
Edem1	860.377	-0.474313	0.140489	-3.37615	0.000735081	0.029853	1.52501
Trim30b	32.9415	-1.44835	0.429193	-3.37458	0.000739284	0.0299056	1.52425
Dpep2	14.2932	-1.5153	0.449215	-3.37322	0.000742954	0.0299369	1.52379
Akna	401.025	-0.680483	0.201708	-3.37361	0.0007419	0.0299369	1.52379
Wfdc17	28.0902	-2.03892	0.604616	-3.37225	0.000745562	0.0299835	1.52312
Foxd2os	13.2962	-1.18903	0.352838	-3.36991	0.000751924	0.030099	1.52145
Cdh3	18.1511	-1.13824	0.337797	-3.36959	0.000752803	0.030099	1.52145
Irak4	122.489	-0.649659	0.192793	-3.36972	0.00075245	0.030099	1.52145
Igfbp7	499.703	-0.688287	0.204463	-3.36631	0.000761798	0.0301092	1.5213
Mvp	296.353	-0.672122	0.19964	-3.36666	0.000760843	0.0301092	1.5213
Creg1	697.026	-0.655672	0.194717	-3.3673	0.000759068	0.0301092	1.5213
Emb	374.503	-0.263441	0.078222	-3.36787	0.000757526	0.0301092	1.5213
Srsf9	376.33	-0.211259	0.0627079	-3.36895	0.000754563	0.0301092	1.5213
Pon3	156.887	-0.788854	0.234414	-3.36522	0.000764827	0.0301713	1.52041
Trac	30.1138	-0.843844	0.250912	-3.36311	0.000770699	0.0303429	1.51794
Sh2b2	218.072	-0.571556	0.169974	-3.3626	0.000772113	0.0303429	1.51794
Tspo	114.113	-0.974597	0.289883	-3.36203	0.000773718	0.0303482	1.51787
Slamf8	26.9069	-1.32201	0.39333	-3.36107	0.000776408	0.0303886	1.51729
Rasgrp4	39.9726	-0.937488	0.279132	-3.35858	0.000783433	0.0304494	1.51642
H2-T10	23.269	-0.780255	0.232547	-3.35527	0.00079289	0.0304494	1.51642
Ifngr1	573.332	-0.716046	0.213409	-3.35528	0.000792845	0.0304494	1.51642
Abcg1	2587.42	-0.544182	0.162053	-3.35806	0.000784922	0.0304494	1.51642
Crybg3	256.973	-0.348681	0.103903	-3.35582	0.000791293	0.0304494	1.51642
Sash1	2628.43	-0.292339	0.0871138	-3.35583	0.000791284	0.0304494	1.51642
Ak2	207.065	-0.290854	0.0866619	-3.35619	0.000790231	0.0304494	1.51642
Gm43921	19.4838	-1.31113	0.391032	-3.353	0.000799394	0.0305439	1.51507
Itgb7	47.6569	-0.813414	0.242563	-3.35342	0.000798201	0.0305439	1.51507
Rrm2	38.1828	-0.730842	0.218015	-3.35225	0.000801585	0.0305712	1.51469
Cyp1b1	553.943	-1.57005	0.468783	-3.3492	0.000810444	0.0307651	1.51194
Gm44752	30.1819	-0.780105	0.232939	-3.34897	0.000811136	0.0307651	1.51194
Nfkb1	754.042	-0.385642	0.115188	-3.34795	0.000814131	0.0307658	1.51193
Rbbp8	79.6756	-0.483265	0.144464	-3.34522	0.000822169	0.030844	1.51083
Prok2	14.239	-1.14519	0.342632	-3.34234	0.000830744	0.0311093	1.50711
C1qtnf6	53.7012	-0.886455	0.265302	-3.34131	0.00083385	0.0311691	1.50628
Gm28809	30.5306	-0.946489	0.283369	-3.34013	0.000837402	0.0311891	1.506
Cd93	570.637	-0.89041	0.266563	-3.34033	0.000836787	0.0311891	1.506
Dpp4	136.481	-0.421834	0.126346	-3.33873	0.000841626	0.03129	1.50459
Ostf1	267.492	-0.558548	0.167327	-3.33806	0.000843663	0.0312992	1.50447
Bcar3	196.674	-0.368052	0.110273	-3.33765	0.0008449	0.0312992	1.50447
Bin2	228.733	-0.793796	0.237871	-3.33709	0.000846608	0.0313063	1.50437
Myo1e	714.323	-0.604757	0.181388	-3.33406	0.00085589	0.0315367	1.50118
H2-Q7	114.408	-1.3289	0.39885	-3.33182	0.0008628	0.0317348	1.49846
Tmem104	576.167	-0.385431	0.115721	-3.33068	0.000866338	0.0318083	1.49746
Rpl9	1417.49	-0.138348	0.0415504	-3.32964	0.000869582	0.0318708	1.49661
Eef2kmt	97.2654	-0.428225	0.128635	-3.32898	0.00087164	0.0318897	1.49635
Pltp	1486.31	-0.556299	0.16714	-3.32834	0.00087365	0.0319067	1.49612
Map3k1	701.328	-0.531627	0.159794	-3.32696	0.000878002	0.0319438	1.49561
Dab2	974.599	-1.02752	0.309223	-3.3229	0.000890864	0.0322929	1.49089
Alx4	137.36	-0.914268	0.275257	-3.32151	0.000895312	0.0323549	1.49006
Pdpn	326.821	-0.724734	0.218345	-3.31921	0.000902722	0.0325177	1.48788
Gm7694	116.124	-0.35663	0.107447	-3.31914	0.000902962	0.0325177	1.48788
Ttc7	352.125	-0.564708	0.170294	-3.31608	0.000912884	0.0327608	1.48465
Tmem140	81.6626	-0.821274	0.247798	-3.31429	0.000918764	0.0328577	1.48336
Ccl4	68.5459	-1.4771	0.446674	-3.30689	0.000943364	0.0335168	1.47474
Vrk2	76.0978	-0.666745	0.201716	-3.30536	0.000948542	0.0335168	1.47474
Dap	219.023	-0.658672	0.19918	-3.30691	0.000943305	0.0335168	1.47474
Bach1	557.321	-0.463621	0.140258	-3.3055	0.000948086	0.0335168	1.47474
Dock5	629.972	-0.393443	0.118992	-3.30648	0.000944771	0.0335168	1.47474
Atp7a	413.279	-0.374533	0.113281	-3.30624	0.000945568	0.0335168	1.47474
Srgn	200.069	-1.11358	0.336961	-3.30476	0.000950586	0.0335219	1.47467
H2-T23	371.59	-0.765444	0.23169	-3.30374	0.000954031	0.0335387	1.47445
Ly6e	4429.17	-0.574652	0.174049	-3.30167	0.000961119	0.0336407	1.47313
Ms4a4d	9.14537	-1.43741	0.435745	-3.29874	0.00097119	0.0337971	1.47112
Lipa	789.076	-0.914896	0.277284	-3.29949	0.00096859	0.0337971	1.47112
Shisa3	70.4678	-0.601489	0.182335	-3.29881	0.000970965	0.0337971	1.47112
Cd79a	10.9364	-1.33109	0.403812	-3.2963	0.00097968	0.0338961	1.46985
Dennd1c	95.0489	-0.875502	0.265623	-3.29604	0.000980594	0.0338961	1.46985
Prdm6	45.2073	-0.842212	0.255503	-3.29628	0.00097973	0.0338961	1.46985
Oas1g	53.3011	-1.22413	0.371549	-3.29468	0.000985355	0.0338998	1.4698
Cd274	166.569	-0.82408	0.250119	-3.29475	0.000985084	0.0338998	1.4698
Rasa4	428.04	-0.735854	0.223373	-3.29428	0.000986734	0.0338998	1.4698
Myo9b	1646.38	-0.334848	0.10165	-3.29413	0.00098726	0.0338998	1.4698
Mical1	224.718	-0.525519	0.159566	-3.29343	0.000989717	0.0339277	1.46944
Cemip	1094.07	-0.926374	0.281417	-3.29182	0.000995421	0.0340105	1.46839
Flna	2761.12	-0.530252	0.161075	-3.29195	0.000994953	0.0340105	1.46839
Arhgap29	669.137	-0.3387	0.102966	-3.28943	0.0010039	0.0341871	1.46614
Soat1	1613.25	-0.460815	0.140203	-3.28676	0.00101347	0.0344563	1.46273
Cd5l	164.172	-2.53161	0.770409	-3.28607	0.00101596	0.0344844	1.46238
Sfrp4	127.82	-1.79618	0.546975	-3.28384	0.00102403	0.0345765	1.46122
Fbln1	604.458	-1.1416	0.347663	-3.28366	0.0010247	0.0345765	1.46122
Gm15824	17.8711	-0.815932	0.248444	-3.28416	0.00102285	0.0345765	1.46122
Gypc	71.2862	-0.895506	0.272857	-3.28196	0.00103087	0.0346491	1.46031
Adamts2	422.236	-0.420849	0.128231	-3.28196	0.00103087	0.0346491	1.46031
Mylip	691.5	-0.616291	0.187841	-3.28091	0.00103473	0.0347222	1.45939
Ugt1a7c	42.1514	-1.14261	0.348427	-3.27935	0.00104047	0.0347458	1.4591
Plcb2	218.417	-0.615599	0.187761	-3.27863	0.00104313	0.0347784	1.45869
Fignl2	56.7316	-0.641647	0.195785	-3.27731	0.00104803	0.0348511	1.45778
Prkd3	645.925	-0.317039	0.096743	-3.27713	0.00104869	0.0348511	1.45778
Hmox1	395.179	-1.31353	0.400875	-3.27665	0.00105046	0.0348541	1.45775
Gba	577.094	-0.298204	0.0910274	-3.27598	0.00105295	0.0348808	1.45741
Gm37726	52.5869	-0.489536	0.149516	-3.27413	0.00105989	0.0350543	1.45526
Kynu	14.458	-1.58365	0.483905	-3.27264	0.00106548	0.0351828	1.45367
Col5a1	513.277	-0.483689	0.147876	-3.27092	0.00107199	0.0353416	1.45171
Col4a2	1168.69	-0.478381	0.146317	-3.26949	0.00107743	0.0354643	1.45021
Ppp1r14b	212.533	-0.406693	0.124463	-3.26759	0.00108469	0.0356465	1.44798
Il1rn	78.0854	-2.59781	0.795469	-3.26576	0.00109172	0.0356989	1.44735
Soat2	11.9306	-1.2242	0.375006	-3.26448	0.00109665	0.0356989	1.44735
Vamp8	177.6	-0.712901	0.218362	-3.26477	0.00109553	0.0356989	1.44735
Cldn5	317.231	-0.446262	0.136693	-3.2647	0.00109581	0.0356989	1.44735
B430306N03Rik	134.062	-1.6688	0.511354	-3.2635	0.00110044	0.03571	1.44721
Ikzf1	351.532	-0.742952	0.227639	-3.26373	0.00109954	0.03571	1.44721
1700063D05Rik	34.4876	-0.734206	0.225079	-3.26199	0.00110632	0.0357884	1.44626
Mdm2	781.922	-0.201945	0.0619516	-3.25973	0.00111519	0.0360189	1.44347
Hexa	1145.74	-0.648399	0.198987	-3.25849	0.00112005	0.0361196	1.44226
Npl	108.222	-0.785271	0.241094	-3.25712	0.00112548	0.0361818	1.44151
Rbl1	114.044	-0.624877	0.191848	-3.25714	0.00112541	0.0361818	1.44151
Cd69	13.4828	-1.49468	0.459249	-3.25463	0.00113542	0.0362754	1.44039
Hdc	57.5264	-0.844923	0.259584	-3.25492	0.00113425	0.0362754	1.44039
Ptbp1	1066.96	-0.402482	0.12364	-3.25528	0.00113283	0.0362754	1.44039
Nrp2	1340.41	-0.254568	0.0782833	-3.25188	0.00114645	0.0365713	1.43686
H2-DMb2	15.2403	-1.1137	0.342613	-3.2506	0.00115162	0.0366234	1.43624
Gm12185	15.3259	-1.06197	0.327278	-3.24486	0.00117509	0.0371411	1.43015
Tec	124.758	-0.806762	0.248581	-3.24547	0.00117257	0.0371411	1.43015
Il17ra	402.701	-0.360139	0.110951	-3.24593	0.00117066	0.0371411	1.43015
Cdh11	1309.76	-0.235247	0.0724911	-3.24518	0.00117375	0.0371411	1.43015
Cxcl16	200.232	-1.11029	0.342514	-3.24158	0.00118868	0.0372419	1.42897
Metrnl	43.2665	-0.716368	0.220948	-3.24224	0.00118593	0.0372419	1.42897
Zeb2os	64.2004	-0.547869	0.168962	-3.24256	0.00118463	0.0372419	1.42897
Prcp	357.993	-0.529829	0.163386	-3.24281	0.00118358	0.0372419	1.42897
Pfkfb3	976.118	-0.410215	0.126563	-3.24118	0.00119036	0.0372419	1.42897
Nrros	338.669	-0.99643	0.307649	-3.23886	0.00120009	0.0374729	1.42628
Gm42793	24.5504	-2.57005	0.794145	-3.23625	0.00121113	0.0374842	1.42615
Il18rap	20.2459	-1.65471	0.511209	-3.23685	0.00120857	0.0374842	1.42615
Tasl	32.9276	-1.14775	0.354501	-3.23765	0.00120517	0.0374842	1.42615
Gmip	352.305	-0.546089	0.168744	-3.2362	0.00121133	0.0374842	1.42615
Syngr2	273.264	-0.683258	0.211322	-3.23325	0.00122389	0.0376749	1.42395
A630081D01Rik	99.2253	-0.352484	0.109006	-3.23361	0.00122236	0.0376749	1.42395
Klra2	13.091	-1.16119	0.359403	-3.23088	0.0012341	0.0377927	1.42259
Foxc1	346.9	-0.72408	0.22406	-3.23163	0.00123087	0.0377927	1.42259
Lima1	341.473	-0.54034	0.167226	-3.23119	0.00123275	0.0377927	1.42259
Slc7a2	1108.23	-0.513482	0.158965	-3.23016	0.0012372	0.0378315	1.42215
Pstpip1	78.5045	-0.672249	0.208436	-3.22521	0.00125881	0.038098	1.4191
Sbno2	593.658	-0.613364	0.190116	-3.22626	0.00125418	0.038098	1.4191
Plin2	616.054	-1.25125	0.388183	-3.22334	0.00126706	0.0382363	1.41752
Dpysl3	1177.66	-0.26149	0.0811633	-3.22178	0.00127395	0.038276	1.41707
Trim59	391.562	-0.235947	0.0732262	-3.22217	0.00127224	0.038276	1.41707
Sh3d19	740.617	-0.195768	0.0607639	-3.22178	0.00127395	0.038276	1.41707
Myl12a	541.779	-0.564608	0.175386	-3.21924	0.00128533	0.0385057	1.41447
Pygl	120.692	-0.605404	0.188153	-3.21762	0.00129258	0.0386112	1.41329
Rhoc	168.276	-0.569254	0.176912	-3.21772	0.00129212	0.0386112	1.41329
Hk2	313.934	-0.69478	0.216005	-3.2165	0.00129764	0.0386507	1.41284
Lamp2	2272.16	-0.46667	0.145213	-3.21369	0.00131043	0.0388636	1.41046
Itga5	278.711	-0.613486	0.190966	-3.21254	0.00131569	0.0389078	1.40996
Tnfaip8l2	112.136	-0.815331	0.253856	-3.21178	0.00131913	0.0389539	1.40945
Nlrp1b	86.8856	-0.855651	0.26654	-3.21021	0.00132638	0.0390565	1.40831
Cpxm2	82.4719	-0.655292	0.204118	-3.21036	0.00132567	0.0390565	1.40831
Ccdc88b	133.603	-0.648619	0.202159	-3.20846	0.00133447	0.0392388	1.40628
Mitf	422.735	-0.431892	0.134657	-3.20735	0.00133963	0.0393345	1.40523
Ppm1j	12.1663	-1.23956	0.38685	-3.20425	0.00135417	0.0394361	1.40411
Icam1	195.44	-1.09768	0.342504	-3.20486	0.00135129	0.0394361	1.40411
Otulinl	287.983	-0.432466	0.13497	-3.20417	0.00135454	0.0394361	1.40411
Gimap3	25.1464	-1.2803	0.399685	-3.20327	0.00135876	0.0395035	1.40336
Krcc1	143.126	-0.452902	0.14145	-3.20186	0.00136543	0.0395859	1.40246
Rassf1	117.665	-0.396452	0.123818	-3.20188	0.00136532	0.0395859	1.40246
Rbm47	220.516	-1.04149	0.325335	-3.20129	0.00136813	0.0396087	1.40221
Ticam2	39.8834	-0.993232	0.310311	-3.20077	0.00137063	0.0396255	1.40203
Egfr	642.705	-0.334163	0.104445	-3.19943	0.00137702	0.0397141	1.40106
Frrs1	173.244	-0.846256	0.264932	-3.19425	0.00140197	0.0399247	1.39876
Unc13d	56.7188	-0.785472	0.245856	-3.19485	0.00139905	0.0399247	1.39876
Ier3	110.181	-0.490689	0.153522	-3.19621	0.00139247	0.0399247	1.39876
Blvrb	113.709	-0.477636	0.149533	-3.19419	0.00140222	0.0399247	1.39876
Rab8b	926.747	-0.308041	0.0963664	-3.19656	0.00139075	0.0399247	1.39876
Rbms1	663.882	-0.385891	0.120868	-3.19267	0.00140966	0.0400813	1.39706
Sirpb1b	11.3661	-1.63638	0.51336	-3.18758	0.00143469	0.0406352	1.3911
Gas2l3	153.233	-0.797547	0.250241	-3.18711	0.001437	0.0406352	1.3911
Cd83	372.967	-0.532334	0.16701	-3.18743	0.00143542	0.0406352	1.3911
Dtx3l	355.934	-0.688339	0.216169	-3.18426	0.00145123	0.0408696	1.3886
Tnfrsf11a	315.112	-0.611941	0.192169	-3.18439	0.0014506	0.0408696	1.3886
Ptx3	23.0958	-1.34348	0.422039	-3.18332	0.00145599	0.0409295	1.38796
Gpsm3	109.005	-0.83493	0.262305	-3.18305	0.00145731	0.0409295	1.38796
H6pd	391.849	-0.471467	0.148183	-3.18165	0.00146438	0.0409611	1.38763
Txk	12.5813	-1.28442	0.403971	-3.1795	0.00147529	0.0412105	1.38499
Pdcd1	23.0264	-1.1582	0.364397	-3.1784	0.00148092	0.0412229	1.38486
Usp18	189.063	-0.998939	0.314306	-3.17824	0.00148172	0.0412229	1.38486
Tnfaip3	207.865	-0.580352	0.182566	-3.17886	0.00147857	0.0412229	1.38486
Cxcl13	85.1723	-2.35192	0.740235	-3.17726	0.00148671	0.0412508	1.38457
Emilin1	145.142	-1.2257	0.385919	-3.17605	0.00149295	0.0413514	1.38351
Ripor3	23.9334	-0.869971	0.274044	-3.17456	0.00150062	0.0413649	1.38337
Gm7160	20.3366	-0.77426	0.244181	-3.17084	0.00151999	0.0418371	1.37844
Lcp1	1218.33	-1.17954	0.372345	-3.16788	0.00153557	0.0419763	1.377
Niban1	150.497	-0.752504	0.237583	-3.16733	0.00153844	0.0419763	1.377
Mapkapk2	702.54	-0.508259	0.160411	-3.16849	0.00153234	0.0419763	1.377
Ppp1r15a	134.703	-0.399975	0.126297	-3.16693	0.00154056	0.0419763	1.377
Tmem168	355.324	-0.307606	0.0971349	-3.16679	0.00154129	0.0419763	1.377
Pot1b	167.769	-0.280656	0.0886039	-3.16754	0.00153737	0.0419763	1.377
Rslcan18	13.9258	-0.961609	0.303902	-3.1642	0.00155509	0.0422408	1.37427
Anxa2	436.36	-0.904097	0.286052	-3.1606	0.00157443	0.0425424	1.37118
Csf2ra	533.796	-0.399666	0.126513	-3.15909	0.00158264	0.0427087	1.36948
Ciita	147.534	-0.599441	0.189781	-3.15859	0.00158534	0.0427166	1.3694
Lmf2	398.561	-0.339211	0.107417	-3.15789	0.00158914	0.0427166	1.3694
Slc6a13	203.231	-0.52148	0.165164	-3.15734	0.00159216	0.042738	1.36919
Vav2	451.814	-0.507175	0.160664	-3.15674	0.00159543	0.042738	1.36919
Elf1	320.171	-0.642675	0.203654	-3.15572	0.00160101	0.0428131	1.36842
Ptger4	142.049	-0.58986	0.18713	-3.15214	0.00162077	0.0431405	1.36511
Gng11	106.853	-0.419182	0.13296	-3.15269	0.00161771	0.0431405	1.36511
Anxa5	825.747	-0.540573	0.171596	-3.15027	0.00163122	0.0433406	1.3631
4930523C07Rik	71.4897	-0.730985	0.232209	-3.14795	0.00164417	0.0435428	1.36108
Ifi30	295.38	-1.46656	0.466029	-3.14692	0.00164999	0.0435592	1.36092
Bcl2l11	325.363	-0.678769	0.215808	-3.14524	0.00165951	0.0437131	1.35939
Furin	1054.81	-0.322428	0.102516	-3.14515	0.00166004	0.0437131	1.35939
Cgas	45.0837	-0.59489	0.189211	-3.14405	0.00166627	0.0438211	1.35832
Plp2	104.955	-0.588719	0.187298	-3.14322	0.00167098	0.0438504	1.35803
Psen2	292.406	-0.338072	0.10756	-3.14311	0.00167162	0.0438504	1.35803
Elf2	683.793	-0.222271	0.070796	-3.1396	0.0016918	0.0442674	1.35392
Rilpl2	120.004	-0.426054	0.135733	-3.13892	0.00169574	0.0443144	1.35346
Plscr1	54.0459	-0.701242	0.22355	-3.13684	0.00170778	0.0445165	1.35148
Sema4c	263.767	-0.288543	0.0919761	-3.13715	0.00170601	0.0445165	1.35148
Arhgap18	252.311	-0.325407	0.103795	-3.13508	0.0017181	0.0447289	1.34941
Alpl	306.804	-0.944931	0.301525	-3.13384	0.00172532	0.044748	1.34923
Serpinb1a	97.4022	-0.504819	0.161154	-3.13254	0.00173303	0.0448916	1.34784
Psmb9	89.8303	-0.884222	0.282392	-3.13119	0.00174098	0.0450411	1.34639
Stat6	423.301	-0.628827	0.200957	-3.12916	0.00175305	0.0451243	1.34559
Tmsb4x	5322.67	-0.355528	0.113627	-3.12891	0.00175458	0.0451243	1.34559
Mcam	386.089	-0.339285	0.108439	-3.12882	0.00175511	0.0451243	1.34559
Ccbe1	190.439	-0.49032	0.156762	-3.1278	0.00176118	0.0451679	1.34517
Gvin-ps7	456.825	-1.17189	0.374803	-3.12668	0.0017679	0.0451728	1.34512
Arl11	43.4689	-1.0597	0.338921	-3.12668	0.00176792	0.0451728	1.34512
S100a6	128.831	-0.552031	0.176625	-3.12544	0.00177537	0.0452044	1.34482
Il6st	2978.82	-0.447865	0.143299	-3.1254	0.00177566	0.0452044	1.34482
Eif2ak2	425.504	-0.677739	0.216959	-3.12381	0.00178523	0.0453348	1.34357
Tmem106a	274.479	-1.42811	0.457415	-3.12214	0.00179543	0.0453636	1.34329
Rhbdf2	170.043	-1.16946	0.374496	-3.12274	0.00179175	0.0453636	1.34329
Itgb1	1204.56	-0.444293	0.142319	-3.12182	0.00179734	0.0453636	1.34329
Cpne3	655.91	-0.362962	0.116241	-3.12251	0.00179319	0.0453636	1.34329
Arid5a	364.707	-0.368102	0.117988	-3.11984	0.00180951	0.0455595	1.34142
Capn1	338.379	-0.317239	0.101696	-3.11948	0.00181172	0.0455597	1.34142
Kif13b	1115.96	-0.277571	0.0890197	-3.11809	0.00182029	0.0456641	1.34043
Nid2	249.223	-0.755861	0.242493	-3.11704	0.00182676	0.0457154	1.33994
Klhl25	180.179	-0.401861	0.128909	-3.11739	0.00182457	0.0457154	1.33994
Npm3	50.3768	-0.545122	0.174925	-3.11632	0.00183124	0.0457722	1.3394
Mpzl1	380.893	-0.262764	0.0843405	-3.11552	0.00183621	0.0458409	1.33875
Tor3a	414.335	-0.619257	0.199002	-3.11181	0.00185944	0.0462532	1.33486
Rrbp1	1376.12	-0.533931	0.171571	-3.112	0.00185822	0.0462532	1.33486
Lst1	38.4781	-0.682215	0.219333	-3.1104	0.00186834	0.0464188	1.33331
Cfh	1537.29	-1.01727	0.327159	-3.1094	0.00187466	0.04652	1.33236
Sned1	1271.9	-0.842623	0.27109	-3.10828	0.0018818	0.0465853	1.33175
Mfsd1	465.027	-0.449452	0.144594	-3.10837	0.00188121	0.0465853	1.33175
S100a4	20.0522	-1.27327	0.409756	-3.10737	0.00188758	0.0466724	1.33094
Plaur	59.684	-1.01274	0.326156	-3.10507	0.00190232	0.0469808	1.32808
Irgm1	452.6	-0.638678	0.205721	-3.10459	0.00190543	0.0470015	1.32789
Csf2rb2	316.565	-1.51822	0.490001	-3.09841	0.00194561	0.0472035	1.32603
Gm43775	23.159	-1.31065	0.422485	-3.10223	0.0019207	0.0472035	1.32603
Nfam1	203.423	-1.07734	0.347452	-3.10069	0.00193073	0.0472035	1.32603
S100a11	123.481	-0.876465	0.282826	-3.09896	0.00194203	0.0472035	1.32603
Tnfsfm13	22.2751	-0.750552	0.242252	-3.09823	0.00194683	0.0472035	1.32603
Arhgap25	240.778	-0.661264	0.213157	-3.10224	0.0019206	0.0472035	1.32603
Ctsw	37.0773	-0.554655	0.178923	-3.09997	0.00193538	0.0472035	1.32603
Magt1	375.808	-0.353088	0.11397	-3.09807	0.00194788	0.0472035	1.32603
Isoc1	307.878	-0.272835	0.0879792	-3.10113	0.00192783	0.0472035	1.32603
Ppp1r3c	568.09	-0.204723	0.0660552	-3.09927	0.00193997	0.0472035	1.32603
Dok1	70.0031	-0.918907	0.296805	-3.09599	0.00196155	0.0474236	1.32401
2010016I18Rik	18.3955	-1.56075	0.504371	-3.09444	0.00197184	0.0474504	1.32376
Tnf	25.4197	-1.10688	0.357643	-3.09493	0.00196861	0.0474504	1.32376
Tnfrsf23	47.2514	-0.652927	0.211087	-3.09316	0.00198037	0.0474806	1.32348
Mypopos	108.494	-0.330036	0.106694	-3.09331	0.00197936	0.0474806	1.32348
Eif2s2	580.004	-0.184556	0.0596515	-3.09391	0.00197539	0.0474806	1.32348
Stat5a	119.75	-0.644247	0.208398	-3.09142	0.00199202	0.0476587	1.32186
Etv3	635.772	-0.233128	0.0754465	-3.08998	0.0020017	0.0478349	1.32026
Gm5086	79.3821	-0.613284	0.198556	-3.08872	0.00201021	0.0478615	1.32001
Il17rc	67.6502	-0.570439	0.184681	-3.08878	0.00200978	0.0478615	1.32001
P4hb	1536.7	-0.404768	0.131059	-3.08844	0.00201208	0.0478615	1.32001
Pax5	55.1924	-0.702627	0.227641	-3.08656	0.00202489	0.0480404	1.31839
Phf23	364.725	-0.227558	0.0737171	-3.0869	0.00202254	0.0480404	1.31839
Rpl27	596.856	-0.192823	0.0624867	-3.08583	0.00202984	0.0480628	1.31819
Stat1	691.983	-0.61255	0.198654	-3.08349	0.00204585	0.0483866	1.31528
Tfap2a	39.2551	-0.920387	0.298565	-3.08271	0.00205128	0.0484041	1.31512
Rps11	876.376	-0.250224	0.0811691	-3.08275	0.00205101	0.0484041	1.31512
F630028O10Rik	46.0271	-1.50916	0.489704	-3.08178	0.00205765	0.0484439	1.31476
Acads	143.447	-0.477384	0.154904	-3.0818	0.00205752	0.0484439	1.31476
Tmed5	482.043	-0.255295	0.0828752	-3.08048	0.00206666	0.0486006	1.31336
Ptbp3	1142.19	-0.437237	0.141994	-3.07926	0.00207513	0.0487442	1.31208
Capg	212.4	-1.26958	0.412523	-3.0776	0.00208672	0.0489609	1.31015
Cd300lf	130.96	-1.40021	0.455219	-3.07591	0.00209861	0.049016	1.30966
Tnfrsf1b	591.034	-1.22746	0.399283	-3.07416	0.00211095	0.049016	1.30966
Ly6i	9.22138	-1.21413	0.394761	-3.0756	0.0021008	0.049016	1.30966
Socs1	40.6423	-0.697577	0.226889	-3.07452	0.00210839	0.049016	1.30966
Ror1	118.942	-0.593946	0.193196	-3.07431	0.00210987	0.049016	1.30966
Rxra	761.387	-0.38228	0.124357	-3.07406	0.00211165	0.049016	1.30966
Arhgap17	815.252	-0.370624	0.120575	-3.07381	0.0021134	0.049016	1.30966
Galnt7	321.136	-0.260656	0.0847803	-3.07449	0.00210862	0.049016	1.30966
Tyk2	469.996	-0.276983	0.0901483	-3.07252	0.00212258	0.0491331	1.30863
Mid1ip1	958.534	-0.21751	0.0708076	-3.07184	0.00212745	0.0491908	1.30812
Adamts14	30.4731	-0.967388	0.315114	-3.06997	0.00214082	0.0494447	1.30588
Aqp1	89.2969	-0.535236	0.174367	-3.0696	0.00214345	0.0494499	1.30583
Eya2	130.936	-0.780306	0.254267	-3.06884	0.0021489	0.0494654	1.3057

## Sheet: Suppl Table 7._high in KO
Gene Name	baseMean	log2FoldChange	lfcSE	stat	pvalue	padj	neg log 10
Nr1d1	1948.37	0.584004	0.11711	4.98678	6.13928e-07	0.000634526	3.19755
Gm37880	296.579	0.375328	0.0793497	4.73005	2.24461e-06	0.00160574	2.79433
Fmo2	40.6044	1.29785	0.274427	4.72932	2.25274e-06	0.00160574	2.79433
Zdhhc22	390.698	0.381665	0.0868972	4.39214	1.12239e-05	0.00380343	2.41982
Gm37862	222.8	0.440642	0.10113	4.3572	1.31738e-05	0.00406442	2.391
Col24a1	59.5649	0.688434	0.162491	4.23675	2.26778e-05	0.00555443	2.25536
Ncam2	1550.14	0.219758	0.0534592	4.11076	3.94361e-05	0.00735551	2.13339
Cdh4	593.715	0.322686	0.0785837	4.10627	4.02096e-05	0.00735551	2.13339
Igfn1	241.176	0.706357	0.173276	4.07649	4.57212e-05	0.00800935	2.0964
Vip	133.837	0.460944	0.113684	4.0546	5.02192e-05	0.00857919	2.06655
Map7	1909.31	0.218733	0.0547559	3.99469	6.47787e-05	0.00993759	2.00272
Cntnap4	547.45	0.245458	0.0614799	3.99249	6.5382e-05	0.00993759	2.00272
Fxyd6	798.808	0.234653	0.0589756	3.97881	6.92606e-05	0.0100857	1.99629
Reln	2186.21	0.296244	0.0744164	3.9809	6.86551e-05	0.0100857	1.99629
Gm42303	113.784	0.435369	0.109289	3.98366	6.78628e-05	0.0100857	1.99629
Npy	548.669	0.4759	0.120434	3.95154	7.76493e-05	0.0106297	1.97348
Gm36951	14.1493	1.15394	0.292587	3.94393	8.01565e-05	0.0106775	1.97153
Lamc2	181.776	0.38121	0.0972892	3.91831	8.91705e-05	0.0112101	1.95039
Acer2	147.501	0.456706	0.116973	3.90437	9.44717e-05	0.011764	1.92944
9130024F11Rik	167.956	0.437435	0.113964	3.83837	0.000123855	0.0133344	1.87503
Slc6a1	7972.1	0.16717	0.043744	3.82155	0.000132613	0.0137062	1.86308
Wdr54	299.863	0.292887	0.0771852	3.79461	0.000147878	0.014238	1.84655
Gm11245	49.4515	0.6501	0.171137	3.79872	0.000145447	0.014238	1.84655
Scrn1	2682.37	0.213463	0.056346	3.78843	0.000151601	0.014375	1.84239
Tox3	252.411	0.340576	0.0902237	3.7748	0.000160139	0.0144792	1.83925
Gm5441	146.809	0.392014	0.104162	3.76352	0.000167541	0.0147143	1.83226
Arnt2	5080.76	0.178724	0.0477376	3.74388	0.000181203	0.0156069	1.80668
Disp2	8072.3	0.181993	0.0487359	3.73427	0.000188257	0.0159486	1.79728
Dnajc27	1892.11	0.200747	0.0545739	3.67844	0.000234663	0.0175349	1.7561
Pcdhb11	141.984	0.360978	0.0980887	3.68012	0.000233123	0.0175349	1.7561
Adgra1	1504.78	0.271847	0.0741602	3.66567	0.000246689	0.0176375	1.75356
Spata31f3	219.768	0.375939	0.102768	3.65813	0.000254062	0.0179239	1.74657
Nr1d2	1312.61	0.341937	0.0935127	3.65658	0.000255599	0.017971	1.74543
Spock1	4617.75	0.249916	0.068468	3.65011	0.000262129	0.018274	1.73817
Unc5d	899.975	0.315996	0.0865818	3.64969	0.00026256	0.018274	1.73817
Tmem178b	3361.34	0.250356	0.0688278	3.63743	0.000275372	0.018602	1.73044
Ppp1r1a	388.289	0.26791	0.073735	3.63342	0.000279691	0.0188323	1.7251
Gria4	1638.74	0.216733	0.0596994	3.63041	0.000282968	0.0189296	1.72286
Fam168a	5437.28	0.161457	0.0445618	3.62322	0.000290957	0.0190932	1.71912
Kcnj12	153.44	0.369398	0.102334	3.60973	0.000306516	0.0196161	1.70739
Tmem145	604.133	0.27868	0.0772451	3.60773	0.000308885	0.0197067	1.70539
B930095G15Rik	1483.11	0.245294	0.0680446	3.6049	0.000312267	0.0198612	1.702
Fxyd7	638.675	0.278924	0.0776685	3.59121	0.00032914	0.0204314	1.6897
Lingo2	839.038	0.286545	0.0798828	3.58707	0.000334411	0.0205581	1.68702
Gsg1l	647.687	0.421044	0.117479	3.58398	0.000338392	0.0205733	1.6867
Gm45457	244.587	0.405072	0.11313	3.58058	0.00034283	0.0207819	1.68231
Usp22	4543.5	0.191069	0.0535292	3.56944	0.000357751	0.0213749	1.6701
Cadm3	6231.13	0.34288	0.0961471	3.5662	0.000362197	0.0214373	1.66883
Kcnk4	139.07	0.45918	0.129155	3.55525	0.000377614	0.021926	1.65904
Kirrel3	942.705	0.219105	0.0616791	3.55233	0.000381836	0.0221091	1.65543
Cacng7	2077.09	0.1981	0.0559617	3.53992	0.000400247	0.0225469	1.64691
Rnf208	1462.68	0.280533	0.0794355	3.53158	0.000413088	0.023016	1.63797
Zfp827	1436.28	0.170546	0.0483244	3.52919	0.000416831	0.0231001	1.63639
Gpr158	2621.31	0.311651	0.0885337	3.52014	0.00043132	0.0235246	1.62848
Stk32c	799.457	0.360345	0.10245	3.51726	0.00043602	0.0237168	1.62494
Nptxr	8010.28	0.488633	0.139006	3.51519	0.000439434	0.0237168	1.62494
Cplx3	81.0006	0.495048	0.140882	3.51391	0.000441561	0.0237696	1.62398
Rai2	151.69	0.337282	0.0960096	3.513	0.000443073	0.0237805	1.62378
Cntn5	344.813	0.303244	0.086399	3.50981	0.000448431	0.0239522	1.62065
Hsd3b3	32.9958	0.846853	0.241461	3.5072	0.000452847	0.0240637	1.61864
Nlgn3	1054.54	0.224075	0.0640737	3.49714	0.000470281	0.0244251	1.61216
Wbp2	3531.81	0.145235	0.0415959	3.49158	0.00048018	0.02462	1.60871
Prkaa2	1041.79	0.276439	0.0794446	3.47965	0.000502076	0.0250353	1.60145
Acvr1b	1531.92	0.213761	0.0614969	3.47596	0.000509031	0.0251787	1.59897
Necab3	519.062	0.377834	0.108753	3.47423	0.000512323	0.0251882	1.5988
Smarcd1	1718.06	0.234536	0.0675942	3.46977	0.000520902	0.0253952	1.59525
Dner	2224.01	0.237971	0.0686463	3.46663	0.000527022	0.025513	1.59324
Neu2	34.8806	0.739438	0.213563	3.46239	0.000535408	0.0257019	1.59003
Ptprt	3601.59	0.268899	0.0777272	3.45952	0.000541145	0.0258133	1.58816
Gm44230	303.705	0.341012	0.0986366	3.45725	0.000545711	0.0258133	1.58816
Scn5a	181.916	0.41648	0.120686	3.45094	0.000558646	0.02595	1.58586
Sorbs2	5028.9	0.319896	0.092737	3.4495	0.000561633	0.0260297	1.58453
Gnao1	10026.1	0.20591	0.0597574	3.44576	0.000569449	0.0262747	1.58046
Dkkl1	105.278	0.554759	0.16127	3.43993	0.000581865	0.0267283	1.57303
Oprk1	170.293	0.505528	0.147068	3.43738	0.000587366	0.0267728	1.57231
Gm6525	55.5101	0.561532	0.163476	3.43495	0.000592656	0.0268658	1.5708
Cdh13	1082.52	0.271266	0.0791325	3.428	0.000608053	0.0272648	1.5644
Lypd1	519.651	0.417922	0.122091	3.42305	0.00061922	0.027586	1.55931
Clip3	8707.14	0.194002	0.0567245	3.42007	0.000626049	0.0277773	1.55631
Dpp10	1805.21	0.295461	0.0864145	3.41911	0.000628259	0.0278089	1.55582
Klf9	2078.76	0.296134	0.0867438	3.41389	0.000640416	0.0280467	1.55212
Xk	382.635	0.24012	0.0705408	3.40398	0.000664115	0.0287751	1.54098
Nmnat2	2908.07	0.243915	0.0718043	3.39695	0.000681426	0.0287951	1.54068
Gas7	8688.62	0.263162	0.0774521	3.39774	0.000679457	0.0287951	1.54068
A230057D06Rik	489.92	0.278104	0.0818303	3.39855	0.000677438	0.0287951	1.54068
Grik1	441.21	0.291489	0.0858032	3.39718	0.000680841	0.0287951	1.54068
Cfap20dc	110.89	0.460961	0.13564	3.39843	0.000677743	0.0287951	1.54068
Ap2a1	3710.28	0.185566	0.0546529	3.39535	0.000685403	0.0288553	1.53977
Pianp	2177.71	0.212226	0.0625566	3.39254	0.000692472	0.0289174	1.53884
Negr1	3246.08	0.339648	0.100191	3.39001	0.00069891	0.0291274	1.5357
Ctnna2	1527.48	0.19886	0.0587914	3.38247	0.000718365	0.0295448	1.52952
Gm11242	79.0082	0.567729	0.168135	3.37662	0.000733816	0.029853	1.52501
Kndc1	3006.9	0.182772	0.0542877	3.36674	0.000760631	0.0301092	1.5213
Ltk	235.885	0.348002	0.103553	3.36062	0.000777688	0.0303886	1.51729
Rcan2	2430.48	0.203306	0.0605925	3.35531	0.000792767	0.0304494	1.51642
5730409E04Rik	866.331	0.206101	0.061433	3.35489	0.000793974	0.0304494	1.51642
Krt222	410.752	0.258105	0.0768402	3.35898	0.000782314	0.0304494	1.51642
Slc30a3	718.448	0.474881	0.141788	3.34924	0.000810336	0.0307651	1.51194
Cntnap5a	1253.35	0.35219	0.105182	3.34839	0.000812825	0.0307658	1.51193
Tmem215	87.7517	0.560113	0.167342	3.34711	0.000816581	0.0308021	1.51142
Ergic1	1994.19	0.149062	0.044559	3.34527	0.000822038	0.030844	1.51083
Doc2a	246.292	0.363441	0.108628	3.34574	0.000820642	0.030844	1.51083
Nedd4l	2760.47	0.256324	0.0768436	3.33566	0.000850966	0.0314113	1.50291
Hrh3	1008.63	0.348681	0.104818	3.32654	0.000879301	0.0319438	1.49561
Camk4	3009.56	0.390598	0.117399	3.32709	0.000877574	0.0319438	1.49561
Fbxo21	1937.51	0.168887	0.0508307	3.32254	0.000892034	0.0322929	1.49089
Ablim1	2295.44	0.172755	0.0520669	3.31794	0.000906829	0.0326001	1.48678
St6gal2	871.757	0.365054	0.110145	3.3143	0.000918725	0.0328577	1.48336
Astn2	802.309	0.176869	0.0534044	3.31188	0.000926716	0.0330849	1.48037
Syn1	8662.21	0.321896	0.0974156	3.30436	0.00095193	0.0335219	1.47467
Fhod3	720.74	0.309301	0.0936588	3.30242	0.000958545	0.0336402	1.47314
Ptprd	6293.91	0.192013	0.0581598	3.30146	0.000961815	0.0336407	1.47313
Mlf2	3409.43	0.162473	0.0492814	3.29686	0.000977738	0.0338961	1.46985
Car10	1319.27	0.312492	0.0949775	3.29017	0.00100128	0.0341541	1.46656
Ankrd12	2988.88	0.17856	0.0543813	3.28347	0.00102537	0.0345765	1.46122
Cask	1788.32	0.16043	0.0489053	3.28042	0.00103653	0.0347262	1.45934
Ppm1l	3092.08	0.259348	0.0790822	3.27948	0.00104	0.0347458	1.4591
Wnk2	3443.26	0.247634	0.075827	3.26577	0.00109167	0.0356989	1.44735
Rprm	270.063	0.507072	0.155266	3.26583	0.00109145	0.0356989	1.44735
Pcyt1b	594.047	0.217675	0.0667124	3.26288	0.00110285	0.035732	1.44694
Ids	7603.06	0.229135	0.0703711	3.25609	0.00112957	0.0362566	1.44061
Igsf21	643.94	0.330784	0.101735	3.25142	0.0011483	0.036574	1.43683
Samd12	200.397	0.319531	0.0985885	3.24105	0.00119089	0.0372419	1.42897
Kcnh1	1307.17	0.333893	0.102967	3.2427	0.00118401	0.0372419	1.42897
Las1l	514.585	0.195909	0.060535	3.23629	0.00121095	0.0374842	1.42615
Gm48822	159.516	0.336491	0.103965	3.23656	0.00120978	0.0374842	1.42615
Cacna1b	3322.97	0.259184	0.0801672	3.23304	0.00122479	0.0376749	1.42395
Mgat5b	996.066	0.297331	0.0919571	3.23337	0.00122341	0.0376749	1.42395
Kcna1	2418.54	0.173849	0.0538449	3.22869	0.00124358	0.0379061	1.42129
Vopp1	889.731	0.24471	0.0758009	3.22833	0.00124514	0.0379061	1.42129
Gabra3	1303.19	0.262763	0.0813814	3.22879	0.00124316	0.0379061	1.42129
Osbpl2	816.981	0.156437	0.0484993	3.22556	0.00125727	0.038098	1.4191
6430548M08Rik	3445.02	0.261374	0.0810239	3.22588	0.00125585	0.038098	1.4191
Arhgap44	2487.2	0.253855	0.0787556	3.22333	0.00126708	0.0382363	1.41752
Osbp2	1090.91	0.335714	0.104226	3.22102	0.00127735	0.0383224	1.41655
Gm44242	150.496	0.378952	0.117789	3.2172	0.00129447	0.0386118	1.41328
Usp11	1753.82	0.188278	0.058552	3.21557	0.00130185	0.0387201	1.41206
Adgrl2	1656.23	0.180905	0.0562665	3.21514	0.0013038	0.0387226	1.41204
Gfra4	417.457	0.360933	0.112329	3.21317	0.00131277	0.0388772	1.41031
Trak2	3024.69	0.154366	0.0481513	3.20586	0.00134661	0.0394361	1.40411
Mapk4	1374.27	0.210159	0.065573	3.20496	0.0013508	0.0394361	1.40411
Slc25a44	1100.56	0.213907	0.066748	3.2047	0.00135203	0.0394361	1.40411
Tacc2	1157.66	0.196714	0.0614938	3.19892	0.00137946	0.0397141	1.40106
Kcnip3	1308.1	0.263966	0.0825141	3.19904	0.00137884	0.0397141	1.40106
Adam22	4790.27	0.228612	0.071539	3.19563	0.00139528	0.0399247	1.39876
Tef	3300.46	0.26799	0.0838652	3.19549	0.00139595	0.0399247	1.39876
Prkar1b	6399.59	0.26898	0.0841806	3.19527	0.00139698	0.0399247	1.39876
Rab3b	516.63	0.297439	0.0932401	3.19004	0.00142254	0.040392	1.3937
Kif1b	16736.5	0.146732	0.0460563	3.18592	0.00144295	0.0407474	1.3899
Cadm2	4964.97	0.281779	0.0885361	3.18265	0.00145934	0.0409309	1.38795
Cntnap3	169.882	0.283802	0.0891844	3.18219	0.00146163	0.0409396	1.38786
Cep83os	371.664	0.258782	0.0814423	3.17748	0.0014856	0.0412508	1.38457
Calb1	1033.68	0.234622	0.0738785	3.17578	0.00149434	0.0413514	1.38351
Ppp2cb	826.34	0.172554	0.0543498	3.17488	0.00149899	0.0413649	1.38337
Ubr3	4304.75	0.191957	0.0604681	3.17452	0.00150083	0.0413649	1.38337
Astn1	5381.21	0.223285	0.0704598	3.16897	0.00152982	0.0419763	1.377
Tnik	4574.61	0.270587	0.0854123	3.16801	0.00153486	0.0419763	1.377
Adam23	3752.07	0.194387	0.0613943	3.1662	0.00154443	0.0420064	1.37668
Pcdh10	4000.48	0.134772	0.0426051	3.16328	0.00156004	0.0422643	1.37403
Smim43	213.822	0.550976	0.174165	3.16353	0.00155867	0.0422643	1.37403
Tmem132d	702.861	0.335467	0.106122	3.16113	0.00157156	0.0425205	1.3714
Kcnt1	2291.07	0.19973	0.0632402	3.15827	0.00158709	0.0427166	1.3694
Rtn4rl1	947.219	0.235829	0.0747095	3.15661	0.00159613	0.042738	1.36919
1700025G04Rik	1453.25	0.24606	0.0780094	3.15423	0.00160922	0.042977	1.36676
Tenm1	1780.49	0.243104	0.077127	3.15199	0.0016216	0.0431405	1.36511
Ctxn1	2433.6	0.37272	0.118387	3.14831	0.00164218	0.0435428	1.36108
A830036E02Rik	501.023	0.519112	0.164914	3.14778	0.00164515	0.0435428	1.36108
Marchf4	384.502	0.223332	0.0709576	3.14739	0.00164732	0.0435446	1.36107
Ablim2	2117.19	0.214338	0.0682267	3.14155	0.00168054	0.0440283	1.35627
Arrb1	5497.23	0.142946	0.0456085	3.1342	0.00172326	0.044748	1.34923
Gm4221	45.5487	0.556753	0.17763	3.13435	0.00172235	0.044748	1.34923
Lzts1	1280.64	0.335281	0.107128	3.12971	0.00174981	0.0451243	1.34559
Gm45696	13.143	1.01916	0.325584	3.13026	0.00174653	0.0451243	1.34559
Wnt9a	109.43	0.356089	0.113826	3.12837	0.00175778	0.0451368	1.34547
Ctnnd2	5207.87	0.200622	0.0641494	3.12741	0.00176351	0.0451716	1.34513
Clec2l	344.529	0.270988	0.0867056	3.12539	0.00177572	0.0452044	1.34482
Kcnj4	1110.83	0.38042	0.121752	3.12454	0.00178083	0.0452787	1.34411
Rhbdd2	1098.53	0.139344	0.0446273	3.12239	0.00179387	0.0453636	1.34329
Habp4	1350.35	0.210698	0.0675097	3.12101	0.00180234	0.0454344	1.34262
Trim66	911.179	0.210158	0.0673776	3.1191	0.00181403	0.0455625	1.34139
Abhd14a	260.165	0.218968	0.0703138	3.11415	0.00184474	0.0459982	1.33726
Krba1	1205.05	0.133707	0.043118	3.10095	0.00192903	0.0472035	1.32603
Gng2	2229.51	0.237107	0.0764582	3.10114	0.00192777	0.0472035	1.32603
Ptprr	339.388	0.262241	0.0846216	3.09898	0.00194187	0.0472035	1.32603
Agbl4	272.067	0.285719	0.0921675	3.09999	0.00193526	0.0472035	1.32603
Rab40b	209.176	0.391088	0.12607	3.10214	0.00192126	0.0472035	1.32603
Camsap3	489.754	0.24656	0.0796202	3.0967	0.00195689	0.0473663	1.32453
Atrn	4200.31	0.139749	0.0451566	3.09476	0.00196972	0.0474504	1.32376
Gm5915	29.127	0.612066	0.197731	3.09545	0.00196514	0.0474504	1.32376
Pak1	4339.92	0.224448	0.0725695	3.09287	0.00198228	0.0474806	1.32348
Nwd2	716.2	0.34666	0.112211	3.08935	0.00200596	0.0478615	1.32001
Gm32444	107.937	0.416976	0.135105	3.08631	0.00202657	0.0480404	1.31839
Cntnap2	2604.78	0.197256	0.0641445	3.07519	0.00210371	0.049016	1.30966
Rpp25	136.025	0.329224	0.107115	3.07357	0.00211515	0.049016	1.30966
Ciart	161.551	0.658223	0.213977	3.07613	0.00209704	0.049016	1.30966
Gm37366	68.4131	0.418385	0.136331	3.0689	0.00214851	0.0494654	1.3057
